# Supplementary material for: Geometric morphometrics for the study of facial expressions in non-human animals, using the domestic cat as an exemplar
Source: Sci Rep. 2019 Jul 8;9:9883. doi: 10.1038/s41598-019-46330-5 (PMC6614427; doi:10.1038/s41598-019-46330-5)
Supplement: Supplementary file 5 — Dataset S7 [file 41598_2019_46330_MOESM5_ESM.csv]

cat_1_video_1.1, 625.667, 579.333, 686.333, 470.000, 627.667, 592.667, 565.000, 470.000, 539.667, 443.333, 590.333, 474.667, 564.333, 436.667, 557.000, 476.667, 711.667, 442.000, 661.000, 476.000, 683.000, 436.000, 694.333, 478.667, 612.333, 550.667, 632.333, 550.000, 599.000, 544.667, 645.000, 547.333, 624.333, 568.000, 625.667, 574.667, 641.000, 582.667, 657.667, 583.333, 609.667, 584.000, 589.…
cat_1_video_1.2, 775.333, 520.333, 832.000, 473.000, 770.000, 529.000, 768.000, 444.333, 758.000, 430.667, 779.667, 455.667, 773.000, 436.667, 761.000, 449.000, 849.000, 468.333, 816.333, 474.000, 837.333, 461.000, 833.667, 481.667, 778.333, 500.000, 789.667, 504.667, 770.333, 496.667, 795.000, 508.667, 778.333, 512.333, 775.000, 520.333, 783.667, 526.667, 794.000, 529.000, 762.667, 517.667, 753.…
cat_1_video_1.3, 556.500, 511.500, 615.500, 412.500, 556.000, 517.500, 509.000, 406.000, 486.500, 385.500, 532.000, 416.000, 508.000, 383.500, 502.500, 414.500, 637.500, 394.000, 592.500, 420.000, 615.500, 390.500, 622.500, 422.500, 546.500, 485.000, 567.000, 487.500, 536.500, 483.000, 576.500, 486.500, 557.500, 501.000, 556.500, 510.500, 573.500, 514.000, 594.000, 507.500, 537.500, 507.500, 522.…
cat_1_video_1.4, 539.333, 703.000, 598.667, 593.000, 555.333, 711.667, 489.333, 573.667, 466.667, 547.667, 506.667, 587.667, 488.000, 553.667, 480.000, 579.000, 628.000, 574.333, 566.667, 597.667, 597.333, 567.000, 604.000, 610.333, 515.333, 673.667, 536.667, 675.667, 505.333, 671.667, 552.667, 672.333, 534.000, 693.000, 537.333, 704.333, 564.000, 707.667, 587.333, 697.667, 520.000, 697.667, 507.…
cat_1_video_1.5, 375.500, 669.500, 447.500, 547.500, 389.500, 683.000, 320.500, 539.000, 293.500, 517.000, 343.000, 555.500, 321.500, 517.000, 314.000, 550.500, 477.500, 524.500, 417.500, 558.500, 445.500, 518.500, 459.000, 558.500, 357.000, 635.500, 382.500, 640.000, 347.500, 632.000, 396.500, 636.500, 374.000, 654.500, 375.500, 665.500, 395.000, 675.000, 419.000, 676.000, 358.500, 668.500, 341.…
cat_1_video_1.6, 719.667, 563.667, 803.667, 441.000, 727.667, 579.667, 666.333, 422.333, 639.667, 397.000, 688.333, 434.333, 667.000, 397.667, 654.333, 433.000, 835.667, 417.000, 769.667, 447.000, 802.333, 407.000, 809.000, 458.333, 697.667, 531.667, 727.667, 533.667, 688.333, 525.667, 743.667, 529.000, 718.333, 554.333, 719.667, 562.333, 745.667, 567.000, 772.333, 558.333, 693.667, 559.667, 671.…
cat_1_video_1.7, 497.500, 401.000, 543.000, 293.500, 501.000, 417.500, 430.500, 305.000, 406.500, 285.500, 456.500, 306.000, 429.000, 274.500, 430.000, 315.500, 561.500, 267.000, 519.500, 297.500, 537.500, 261.500, 550.500, 301.500, 483.000, 369.500, 504.000, 370.000, 472.500, 368.500, 513.500, 365.000, 496.000, 389.500, 496.500, 397.500, 514.500, 401.000, 529.500, 398.000, 483.500, 404.000, 463.…
cat_1_video_1.8, 428.500, 572.000, 539.500, 505.000, 425.500, 583.000, 446.000, 452.500, 446.000, 415.500, 457.000, 467.500, 464.000, 425.500, 429.000, 447.000, 585.500, 503.000, 512.500, 499.000, 559.000, 475.000, 545.000, 520.500, 423.500, 529.000, 446.000, 541.500, 419.500, 523.000, 460.500, 548.500, 431.500, 558.500, 429.000, 569.000, 451.000, 583.500, 484.500, 590.500, 412.500, 559.000, 399.…
cat_1_video_1.9, 480.000, 594.000, 585.333, 520.667, 479.333, 605.333, 474.667, 468.000, 470.667, 430.000, 492.667, 485.333, 493.333, 443.333, 460.667, 470.667, 624.667, 510.000, 553.333, 516.000, 598.000, 489.333, 592.667, 534.667, 469.333, 560.667, 494.000, 569.333, 467.333, 551.333, 508.000, 570.667, 482.000, 581.333, 480.667, 592.667, 509.333, 606.667, 550.000, 606.000, 458.667, 580.000, 438.…
cat_1_video_1.10, 592.333, 713.000, 641.667, 607.000, 587.667, 736.333, 521.667, 614.333, 489.000, 584.333, 550.333, 612.333, 523.000, 586.333, 519.000, 617.667, 669.000, 584.333, 621.000, 613.667, 645.000, 583.000, 651.667, 613.667, 587.000, 682.333, 608.333, 681.667, 572.333, 682.333, 619.667, 685.000, 593.667, 701.000, 592.333, 711.667, 611.667, 717.667, 628.333, 717.667, 571.667, 715.000, 547…
cat_1_video_2.2, 528.500, 434.000, 600.000, 341.500, 529.000, 447.000, 496.500, 326.000, 478.000, 301.000, 513.000, 334.000, 500.000, 302.500, 488.000, 333.000, 625.500, 323.000, 572.500, 343.500, 599.000, 313.500, 602.500, 355.500, 513.500, 404.000, 534.000, 408.500, 508.000, 399.000, 548.500, 406.500, 526.500, 422.500, 527.500, 431.000, 547.500, 439.500, 569.500, 438.000, 517.500, 435.000, 505.…
cat_1_video_2.3, 377.000, 357.000, 421.000, 263.500, 378.500, 366.000, 322.000, 268.000, 297.500, 252.500, 342.000, 265.000, 320.500, 246.000, 319.000, 279.500, 438.000, 241.000, 401.000, 272.000, 417.000, 241.000, 430.500, 270.500, 364.500, 342.000, 384.000, 339.500, 355.000, 335.000, 392.500, 333.500, 375.500, 349.500, 376.500, 356.500, 395.000, 358.500, 411.500, 349.500, 363.500, 360.500, 345.…
cat_1_video_2.4, 405.000, 320.000, 445.500, 229.000, 410.000, 336.500, 352.000, 238.500, 330.500, 222.000, 372.000, 241.500, 350.000, 217.500, 348.500, 249.500, 460.500, 205.000, 423.000, 239.500, 437.500, 203.500, 453.000, 238.500, 391.000, 301.000, 411.000, 299.000, 384.500, 301.000, 418.500, 293.500, 403.000, 315.000, 405.000, 320.500, 423.500, 318.000, 438.500, 315.000, 393.500, 323.500, 375.…
cat_1_video_2.5, 467.500, 378.500, 499.500, 290.000, 470.500, 388.500, 412.000, 301.000, 391.000, 290.000, 430.500, 307.500, 409.500, 287.000, 407.500, 311.500, 513.500, 269.500, 480.000, 300.500, 493.500, 272.000, 507.500, 295.500, 448.500, 360.000, 467.000, 358.500, 441.500, 359.000, 474.500, 353.000, 464.000, 373.500, 465.000, 377.500, 483.000, 374.000, 499.000, 368.500, 453.500, 378.000, 438.…
cat_1_video_3.2, 468.667, 548.333, 482.667, 483.000, 469.667, 552.667, 422.000, 506.333, 408.000, 502.667, 434.000, 504.333, 421.000, 500.667, 423.667, 510.333, 489.667, 469.667, 470.000, 489.667, 478.000, 475.333, 486.333, 486.333, 461.667, 538.667, 473.000, 535.000, 453.667, 538.000, 476.000, 531.333, 467.333, 544.667, 469.000, 550.000, 482.000, 543.667, 488.333, 536.333, 456.667, 551.333, 446.…
cat_1_video_3.3, 516.500, 411.500, 509.000, 319.500, 527.000, 422.000, 440.500, 371.500, 420.000, 371.500, 454.500, 364.500, 435.000, 361.500, 443.500, 375.000, 512.500, 300.500, 496.000, 334.000, 501.500, 312.000, 511.000, 323.500, 496.500, 399.000, 511.500, 392.000, 489.000, 400.500, 516.500, 382.500, 512.500, 406.000, 517.500, 411.500, 532.500, 399.000, 546.000, 387.500, 504.000, 417.000, 488.…
cat_1_video_3.4, 538.500, 456.000, 590.500, 346.000, 542.000, 471.000, 479.500, 360.500, 457.500, 347.500, 499.500, 364.000, 479.500, 347.000, 478.500, 365.500, 604.000, 327.500, 564.000, 356.000, 584.000, 333.500, 592.000, 350.000, 523.000, 431.500, 543.500, 431.000, 513.500, 429.000, 552.000, 425.000, 536.000, 447.000, 538.000, 453.000, 556.500, 451.500, 577.500, 446.500, 520.500, 453.500, 498.…
cat_1_video_3.5, 790.500, 449.500, 836.000, 382.000, 797.500, 462.500, 762.000, 379.000, 748.500, 364.500, 780.000, 383.500, 764.000, 364.500, 760.500, 383.500, 858.500, 365.000, 816.500, 386.000, 834.000, 363.000, 840.000, 386.500, 779.000, 428.500, 795.500, 430.500, 776.000, 430.500, 799.500, 434.000, 789.000, 442.000, 789.000, 449.000, 810.000, 448.500, 831.500, 442.500, 776.000, 445.500, 763.…
cat_1_video_4, 447.500, 543.500, 493.000, 468.500, 450.500, 557.000, 408.500, 471.000, 390.500, 450.000, 425.500, 470.500, 409.000, 445.500, 405.000, 478.000, 512.500, 448.000, 474.000, 469.000, 491.000, 441.000, 500.500, 476.000, 439.000, 519.500, 455.000, 520.500, 433.000, 518.500, 463.500, 518.500, 447.500, 531.000, 447.500, 539.500, 467.500, 543.500, 485.500, 543.500, 436.500, 546.500, 422.00…
cat_1_video_4.2, 468.500, 552.000, 498.000, 471.500, 470.000, 557.500, 419.000, 480.000, 401.000, 470.000, 437.000, 484.000, 417.000, 469.000, 416.500, 487.500, 512.000, 454.500, 481.000, 478.500, 494.500, 456.500, 504.000, 477.500, 456.000, 535.500, 470.500, 534.000, 448.000, 534.500, 477.500, 530.000, 466.000, 544.500, 468.000, 551.500, 488.500, 550.000, 504.000, 541.000, 452.000, 552.000, 436.…
cat_1_video_4.3, 492.500, 641.000, 547.000, 577.500, 493.500, 644.500, 475.000, 562.000, 459.500, 549.000, 484.500, 567.500, 474.500, 551.500, 470.000, 564.500, 563.000, 568.500, 524.000, 578.500, 545.500, 563.500, 549.000, 585.000, 485.500, 617.000, 500.500, 620.500, 478.500, 618.000, 505.500, 624.500, 492.000, 630.500, 492.500, 640.500, 510.500, 644.500, 527.000, 642.000, 481.000, 634.500, 470.…
cat_1_video_4.4, 657.500, 473.000, 698.000, 383.500, 656.500, 478.500, 608.500, 388.000, 587.000, 372.000, 629.000, 392.500, 609.500, 367.500, 605.500, 397.000, 716.000, 361.500, 682.000, 392.500, 696.000, 362.000, 707.000, 392.000, 651.000, 452.500, 669.500, 452.000, 644.500, 453.000, 676.500, 453.000, 659.000, 464.000, 658.500, 473.500, 677.000, 471.500, 689.500, 460.500, 637.500, 471.500, 620.…
cat_1_video_4.5, 837.000, 433.000, 865.333, 364.000, 835.667, 435.667, 794.333, 375.000, 778.000, 369.667, 812.667, 376.000, 794.333, 365.333, 793.333, 382.000, 880.333, 349.333, 854.333, 370.000, 865.667, 352.333, 871.000, 367.333, 831.667, 423.333, 849.333, 419.333, 824.000, 424.333, 852.000, 420.667, 838.000, 430.667, 838.000, 432.333, 850.333, 429.667, 860.000, 423.000, 824.000, 434.667, 809.…
cat_1_video_4.6, 425.000, 517.000, 433.000, 440.000, 444.000, 535.500, 377.000, 488.000, 359.500, 488.500, 387.000, 479.000, 364.500, 474.500, 381.000, 493.500, 438.000, 420.000, 418.500, 456.000, 418.500, 427.500, 438.000, 441.500, 401.000, 498.000, 410.000, 488.500, 396.500, 504.500, 421.500, 486.500, 414.500, 505.500, 422.000, 514.000, 445.500, 503.000, 463.000, 490.000, 416.500, 527.000, 413.…
cat_1_video_4.7, 596.000, 596.500, 615.000, 516.500, 594.500, 601.500, 535.000, 539.500, 510.500, 532.000, 555.500, 533.000, 530.000, 519.000, 536.500, 549.500, 626.000, 491.000, 600.000, 524.000, 609.500, 495.500, 624.000, 519.000, 587.500, 577.500, 603.500, 574.500, 578.000, 580.000, 610.000, 574.000, 597.000, 591.000, 596.500, 596.500, 610.500, 595.000, 617.500, 588.000, 579.000, 598.500, 562.…
cat_2_video_1.1, 839.500, 506.500, 895.000, 468.500, 839.000, 510.500, 843.000, 436.000, 833.500, 423.000, 853.000, 440.500, 844.500, 426.000, 838.000, 440.500, 911.000, 462.000, 877.000, 461.000, 897.500, 450.500, 894.000, 474.500, 835.000, 486.500, 845.500, 491.500, 832.000, 485.500, 849.500, 494.000, 840.000, 499.500, 839.500, 505.000, 852.500, 512.000, 864.500, 512.000, 831.500, 499.500, 827.…
cat_2_video_1.2, 465.000, 470.000, 513.000, 394.000, 464.500, 473.500, 414.000, 388.000, 395.000, 371.000, 435.000, 392.000, 413.500, 373.000, 410.500, 395.000, 531.500, 374.000, 489.500, 391.500, 510.000, 373.500, 519.000, 402.500, 453.500, 453.000, 474.000, 453.000, 447.500, 456.000, 479.000, 455.000, 465.000, 463.000, 466.500, 470.000, 483.000, 470.000, 494.500, 463.000, 454.000, 467.500, 440.…
cat_2_video_2.1, 599.000, 263.000, 609.333, 208.333, 591.000, 282.333, 548.667, 218.333, 529.333, 207.333, 565.667, 209.000, 544.667, 193.667, 551.333, 226.000, 612.333, 193.000, 595.000, 200.667, 602.333, 186.000, 611.000, 210.000, 590.000, 234.000, 603.333, 231.333, 586.333, 238.333, 606.667, 232.333, 598.000, 248.000, 598.333, 261.000, 606.667, 265.333, 613.667, 266.667, 582.667, 270.000, 564.…
cat_2_video_2.2, 763.000, 619.333, 891.667, 568.000, 763.667, 646.000, 781.667, 498.667, 775.000, 455.333, 798.333, 508.000, 796.333, 475.333, 766.333, 495.333, 930.333, 562.000, 854.333, 548.000, 899.667, 532.667, 889.000, 576.000, 763.667, 571.333, 793.000, 595.333, 757.000, 576.667, 795.000, 602.000, 767.667, 605.333, 763.667, 617.333, 794.333, 641.333, 831.667, 650.000, 747.000, 610.000, 737.…
cat_2_video_2.3, 841.000, 733.000, 942.500, 643.000, 840.000, 744.000, 812.500, 599.000, 791.500, 564.500, 840.000, 609.000, 824.500, 573.000, 802.500, 603.000, 973.500, 631.000, 912.500, 633.000, 952.500, 614.000, 942.000, 650.500, 834.000, 690.000, 867.000, 703.000, 824.500, 689.000, 873.500, 707.500, 845.000, 720.000, 842.000, 730.000, 864.500, 737.500, 885.000, 737.000, 824.000, 725.000, 808.…
cat_2_video_4.1, 354.333, 435.333, 393.000, 378.000, 355.333, 453.667, 320.667, 376.667, 306.333, 361.333, 334.333, 367.000, 321.333, 354.333, 319.333, 380.667, 406.000, 363.333, 375.333, 373.333, 389.333, 353.333, 394.667, 381.667, 344.667, 410.333, 362.000, 411.667, 341.333, 412.667, 365.000, 414.667, 353.000, 425.667, 354.000, 433.667, 366.667, 436.667, 384.667, 437.333, 343.333, 435.667, 327.…
cat_2_video_4.2, 714.000, 279.667, 753.000, 216.333, 716.000, 288.333, 680.667, 212.333, 666.667, 196.000, 695.333, 212.667, 682.000, 196.000, 677.667, 216.333, 765.000, 200.333, 735.333, 213.667, 750.667, 198.000, 755.333, 219.333, 707.333, 259.000, 719.667, 259.667, 700.667, 261.667, 725.000, 263.000, 712.667, 273.333, 713.000, 277.333, 728.667, 281.333, 742.000, 280.667, 707.333, 282.000, 698.…
cat_2_video_4.3, 862.333, 262.333, 909.333, 208.333, 863.000, 284.667, 825.667, 210.000, 806.000, 195.667, 845.333, 202.667, 824.000, 182.333, 825.000, 213.000, 922.000, 193.333, 886.000, 204.333, 905.667, 183.000, 909.667, 211.000, 850.333, 233.000, 871.000, 233.667, 846.000, 236.667, 875.000, 237.333, 859.333, 248.333, 861.333, 259.667, 878.000, 267.667, 897.333, 275.000, 848.667, 269.000, 837.…
cat_2_video_4.4, 840.333, 294.333, 899.333, 245.333, 840.000, 308.667, 822.000, 235.000, 808.333, 211.000, 840.000, 227.667, 826.667, 206.000, 820.667, 238.333, 914.667, 230.333, 876.333, 236.000, 898.000, 217.333, 899.333, 247.333, 832.333, 260.667, 849.000, 263.333, 827.333, 264.000, 855.667, 268.000, 838.333, 281.000, 839.667, 292.333, 855.333, 296.000, 875.333, 296.000, 828.333, 296.000, 814.…
cat_3_video_1.1, 295.000, 569.000, 277.500, 462.500, 306.000, 581.500, 200.500, 538.500, 172.000, 542.500, 220.500, 523.000, 188.000, 522.500, 203.500, 541.500, 275.000, 438.500, 260.500, 483.000, 261.000, 453.000, 280.000, 463.500, 265.500, 548.500, 280.500, 537.000, 257.500, 556.500, 287.000, 533.000, 280.000, 554.500, 291.500, 564.000, 309.000, 554.500, 321.500, 542.500, 281.500, 578.500, 265.…
cat_3_video_1.2, 316.500, 558.500, 299.000, 451.500, 331.500, 568.500, 222.500, 524.000, 195.000, 527.500, 240.000, 513.000, 211.500, 510.500, 225.500, 527.500, 299.000, 426.000, 283.500, 471.500, 285.000, 440.000, 302.500, 453.500, 290.500, 543.500, 306.000, 529.000, 281.000, 546.500, 312.500, 524.500, 308.000, 548.500, 314.000, 555.500, 329.500, 546.500, 344.000, 530.500, 305.500, 567.500, 292.…
cat_3_video_1.3, 524.500, 252.000, 541.250, 212.250, 528.000, 268.250, 490.500, 220.750, 479.500, 212.750, 503.750, 219.000, 490.250, 206.750, 489.500, 223.000, 547.000, 201.500, 530.500, 214.500, 538.000, 199.750, 541.750, 214.000, 516.750, 233.500, 526.500, 232.000, 513.750, 236.250, 529.750, 236.250, 523.250, 244.000, 524.000, 250.000, 536.750, 255.000, 547.500, 257.250, 515.250, 256.500, 505.…
cat_3_video_2.1, 455.667, 373.667, 477.333, 319.333, 457.667, 382.667, 420.333, 325.333, 408.333, 319.000, 433.667, 325.333, 420.000, 314.667, 419.667, 328.333, 486.667, 307.333, 465.667, 320.333, 475.000, 308.333, 480.333, 322.333, 448.333, 358.667, 459.000, 357.667, 443.667, 361.667, 465.333, 359.667, 454.000, 365.667, 454.667, 371.000, 466.667, 373.000, 478.667, 373.000, 447.000, 376.667, 434.…
cat_3_video_2.2, 405.000, 389.000, 438.000, 334.000, 410.500, 414.500, 372.500, 354.500, 355.500, 345.500, 385.500, 344.500, 366.500, 331.000, 371.000, 358.000, 449.000, 317.000, 420.000, 334.500, 432.000, 312.000, 439.500, 337.000, 391.000, 360.000, 404.500, 356.000, 387.000, 368.000, 410.500, 359.500, 401.500, 378.500, 404.000, 386.500, 425.500, 394.500, 449.500, 387.500, 396.500, 399.500, 386.…
cat_3_video_4.1, 389.000, 543.500, 406.000, 458.000, 392.500, 562.500, 320.000, 484.000, 299.000, 478.000, 341.500, 479.500, 317.500, 468.500, 326.000, 492.000, 420.000, 435.000, 391.500, 467.000, 399.500, 441.000, 409.500, 461.500, 374.500, 521.500, 388.000, 516.500, 365.500, 523.500, 398.000, 516.500, 384.500, 532.500, 388.000, 540.500, 406.000, 540.500, 420.500, 533.000, 380.500, 551.000, 360.…
cat_3_video_4.2, 708.500, 533.000, 647.500, 470.500, 714.000, 532.000, 624.000, 558.500, 604.500, 568.500, 635.500, 539.000, 613.000, 550.500, 627.000, 560.000, 644.000, 449.000, 646.500, 486.500, 635.000, 469.500, 655.000, 471.000, 690.500, 536.500, 693.500, 519.000, 686.000, 544.000, 694.500, 513.000, 701.500, 531.500, 710.000, 532.500, 711.000, 517.500, 707.000, 500.000, 711.000, 549.500, 698.…
cat_3_video_4.3, 641.000, 464.500, 637.000, 382.500, 648.500, 476.000, 568.000, 422.500, 545.500, 423.000, 584.000, 415.000, 561.500, 409.500, 572.000, 428.000, 645.500, 361.000, 624.500, 392.500, 628.000, 368.500, 643.500, 386.000, 620.000, 449.500, 635.000, 439.500, 615.000, 454.000, 640.000, 438.000, 635.000, 455.500, 637.500, 462.000, 654.500, 457.500, 665.000, 449.000, 632.000, 473.000, 618.…
cat_3_video_4.4, 519.500, 457.000, 587.000, 385.500, 520.500, 470.000, 501.000, 363.000, 483.000, 345.000, 515.500, 368.500, 503.000, 347.500, 493.500, 369.000, 607.000, 374.500, 565.500, 383.000, 586.000, 366.500, 589.500, 396.000, 510.500, 430.500, 527.000, 436.500, 506.000, 428.000, 536.000, 437.500, 518.000, 447.000, 519.500, 457.000, 538.000, 464.000, 558.500, 469.000, 510.500, 455.500, 499.…
cat_5_video_1.2, 881.667, 250.667, 879.000, 192.000, 880.667, 260.667, 827.667, 215.333, 808.000, 209.333, 839.000, 205.333, 824.333, 195.333, 831.000, 218.667, 886.333, 175.000, 872.000, 197.000, 874.333, 178.333, 886.000, 195.000, 869.667, 232.667, 883.000, 226.333, 868.000, 237.333, 885.333, 227.333, 879.333, 243.333, 882.000, 249.333, 892.333, 246.333, 896.667, 241.333, 872.667, 254.000, 859.…
cat_5_video_1.3, 983.333, 505.000, 1003.667, 446.667, 982.000, 508.000, 948.333, 455.333, 933.333, 450.333, 961.000, 454.000, 947.333, 446.000, 947.667, 462.667, 1017.000, 435.333, 995.000, 450.333, 1004.000, 437.333, 1008.667, 450.000, 980.667, 492.000, 995.667, 490.667, 976.000, 494.333, 997.000, 492.000, 985.333, 500.333, 985.000, 503.667, 995.667, 502.667, 1005.000, 494.667, 969.667, 504.333,…
cat_5_video_1.6, 525.000, 297.667, 565.000, 255.667, 537.000, 307.667, 524.667, 244.667, 517.333, 237.333, 530.333, 242.333, 525.000, 228.667, 519.667, 248.000, 579.333, 248.667, 551.333, 252.333, 565.000, 235.000, 566.667, 262.333, 516.000, 274.333, 526.667, 277.667, 513.333, 276.000, 528.333, 280.333, 520.667, 287.667, 522.667, 295.333, 538.667, 302.333, 551.333, 302.000, 519.333, 297.333, 514.…
cat_5_video_1.7, 628.333, 382.000, 656.000, 334.000, 631.000, 389.333, 607.667, 335.333, 596.333, 325.000, 615.667, 331.667, 607.667, 320.000, 606.333, 338.000, 667.333, 324.333, 645.333, 332.667, 652.667, 319.000, 659.333, 338.000, 617.333, 362.000, 629.000, 362.667, 613.667, 364.000, 632.333, 364.333, 624.667, 372.667, 626.667, 379.333, 636.667, 380.333, 646.333, 379.333, 619.000, 380.667, 609.…
cat_5_video_1.8, 688.000, 292.667, 701.000, 239.667, 692.333, 297.667, 652.000, 252.333, 636.000, 247.000, 660.667, 250.667, 647.333, 241.000, 651.333, 258.000, 710.667, 224.667, 688.000, 242.667, 695.000, 225.667, 704.667, 241.333, 672.000, 276.000, 684.333, 272.667, 670.667, 279.333, 687.000, 274.333, 683.667, 284.333, 686.667, 290.333, 697.000, 287.667, 704.000, 281.333, 678.000, 294.000, 667.…
cat_5_video_1.9, 908.000, 499.500, 988.000, 443.000, 904.500, 515.500, 904.500, 408.500, 893.500, 393.000, 914.500, 418.000, 906.500, 401.000, 901.500, 408.500, 1006.500, 434.500, 963.500, 442.000, 985.000, 429.500, 988.000, 447.000, 907.000, 473.000, 926.000, 481.000, 902.500, 476.000, 930.000, 487.500, 909.500, 492.500, 908.500, 500.500, 923.000, 507.500, 935.000, 515.000, 898.000, 498.000, 888…
cat_5_video_1.10, 893.500, 459.500, 980.500, 427.500, 894.500, 473.000, 921.000, 375.500, 915.500, 353.500, 924.500, 385.500, 927.500, 366.000, 910.500, 371.500, 1003.500, 421.000, 958.500, 416.000, 984.000, 402.000, 982.500, 430.500, 891.500, 431.000, 906.000, 442.000, 887.500, 433.000, 911.500, 446.500, 895.000, 450.500, 893.500, 459.000, 908.500, 473.000, 930.000, 481.000, 884.000, 457.500, 87…
cat_5_video_1.11, 981.500, 468.500, 1072.500, 432.000, 977.000, 478.500, 992.000, 382.000, 993.000, 354.000, 1004.500, 393.000, 1007.000, 368.000, 986.000, 382.000, 1097.500, 424.000, 1047.000, 422.000, 1074.000, 409.500, 1073.500, 435.500, 990.000, 433.500, 1010.500, 444.000, 983.500, 435.000, 1011.500, 450.000, 988.500, 457.500, 984.000, 465.500, 998.000, 478.000, 1024.500, 487.000, 967.500, 45…
cat_5_video_2.1, 749.500, 492.000, 804.000, 438.000, 749.000, 495.000, 731.000, 412.000, 715.500, 400.000, 744.500, 421.000, 734.000, 402.500, 726.000, 418.000, 822.000, 428.000, 786.000, 437.500, 804.500, 423.500, 806.500, 445.000, 746.500, 471.000, 763.000, 475.500, 741.000, 473.000, 768.000, 477.500, 752.000, 484.500, 750.000, 491.500, 766.000, 493.000, 778.000, 489.500, 736.000, 485.000, 725.…
cat_5_video_2.2, 516.333, 190.667, 547.333, 147.333, 523.667, 211.000, 481.333, 163.000, 464.333, 160.333, 492.333, 150.333, 473.333, 144.333, 482.667, 165.667, 561.000, 130.333, 529.000, 144.667, 540.333, 125.333, 549.333, 146.333, 499.000, 162.000, 514.000, 157.333, 496.667, 168.667, 520.000, 160.000, 510.667, 175.333, 515.667, 188.667, 535.333, 191.667, 557.333, 192.000, 504.333, 200.667, 493.…
cat_5_video_2.3, 544.500, 294.500, 615.000, 280.000, 541.500, 296.500, 568.000, 217.000, 565.000, 199.000, 573.500, 230.000, 577.000, 210.500, 560.000, 218.500, 633.000, 283.500, 600.500, 261.500, 619.000, 267.500, 610.000, 285.500, 542.500, 275.000, 555.500, 285.000, 538.500, 275.000, 562.000, 291.000, 547.500, 289.500, 545.500, 294.000, 560.000, 307.500, 581.000, 316.000, 531.000, 277.000, 536.…
cat_5_video_2.4, 499.000, 265.500, 550.000, 204.000, 506.000, 270.500, 481.500, 187.000, 465.500, 168.500, 489.500, 193.000, 480.500, 173.000, 476.500, 194.000, 568.000, 193.500, 526.500, 203.500, 543.000, 184.000, 554.000, 214.000, 480.500, 246.000, 502.500, 248.500, 477.500, 250.000, 509.000, 252.500, 497.000, 260.000, 499.500, 266.000, 530.000, 272.000, 556.500, 264.500, 487.500, 261.500, 477.…
cat_5_video_2.5, 797.500, 384.500, 839.500, 326.500, 796.000, 398.000, 761.500, 320.500, 745.500, 303.500, 778.500, 316.500, 764.000, 297.000, 761.000, 323.500, 855.500, 308.500, 823.500, 324.500, 840.000, 302.000, 842.000, 329.500, 793.000, 356.000, 811.000, 356.500, 788.000, 361.500, 813.500, 361.000, 799.500, 374.500, 798.000, 384.000, 814.500, 389.500, 830.000, 392.000, 784.500, 387.500, 766.…
cat_5_video_2.6, 284.333, 253.333, 339.333, 218.000, 283.667, 266.333, 290.000, 199.333, 284.333, 187.667, 299.000, 196.333, 296.000, 182.000, 285.333, 202.000, 356.000, 213.333, 324.000, 213.667, 341.333, 197.667, 339.333, 224.667, 279.333, 228.333, 292.333, 231.000, 277.667, 232.000, 292.667, 235.000, 283.667, 242.667, 284.000, 250.667, 295.333, 258.333, 312.333, 266.000, 276.667, 249.333, 270.…
cat_5_video_2.7, 920.333, 506.667, 975.000, 465.333, 918.000, 511.667, 914.667, 437.667, 908.000, 423.333, 924.667, 443.667, 919.000, 429.333, 912.000, 441.000, 993.000, 457.333, 960.000, 460.333, 975.333, 451.000, 976.333, 470.000, 917.667, 480.667, 930.667, 485.667, 912.667, 483.333, 935.667, 489.333, 922.333, 496.333, 921.000, 504.333, 932.000, 509.000, 944.333, 510.667, 913.000, 502.333, 904.…
cat_5_video_2.8, 915.000, 592.000, 986.000, 550.500, 915.500, 604.000, 914.500, 517.000, 902.000, 490.500, 921.500, 520.000, 917.000, 499.500, 904.500, 513.500, 1007.000, 538.500, 961.000, 543.000, 984.000, 529.000, 989.500, 551.500, 912.500, 566.000, 928.500, 570.000, 908.500, 568.500, 932.500, 575.500, 916.500, 581.500, 914.000, 592.000, 930.500, 598.500, 947.000, 603.500, 904.000, 587.500, 893…
cat_5_video_3.1, 647.500, 329.000, 676.000, 265.000, 649.500, 331.500, 606.500, 276.500, 590.000, 265.000, 618.000, 275.500, 604.000, 263.500, 606.000, 277.500, 682.500, 249.500, 655.000, 270.000, 669.000, 254.000, 677.500, 268.000, 630.500, 314.000, 649.000, 312.000, 627.000, 318.000, 653.000, 313.500, 644.500, 321.500, 647.000, 328.000, 664.000, 327.000, 677.500, 318.500, 635.000, 329.500, 620.…
cat_5_video_3.2, 435.000, 474.667, 458.667, 432.000, 434.667, 476.667, 408.333, 428.333, 397.667, 422.333, 420.333, 430.000, 410.000, 419.667, 408.000, 432.667, 471.000, 422.667, 449.333, 432.667, 458.000, 421.000, 463.000, 434.667, 429.333, 461.333, 440.000, 461.000, 426.333, 464.000, 443.000, 464.000, 434.667, 467.000, 435.000, 474.333, 446.667, 473.000, 456.333, 469.000, 423.000, 472.000, 415.…
cat_5_video_3.3, 1034.333, 506.333, 1052.333, 454.667, 1033.333, 513.667, 996.000, 455.333, 981.333, 448.333, 1010.333, 454.000, 996.000, 440.333, 995.333, 463.000, 1066.000, 437.000, 1044.000, 456.000, 1053.000, 437.000, 1058.000, 457.000, 1028.667, 489.333, 1041.333, 488.333, 1026.667, 493.000, 1044.000, 492.000, 1035.333, 498.667, 1034.333, 506.333, 1043.000, 506.000, 1048.333, 502.000, 1020.0…
cat_5_video_3.4, 352.500, 366.000, 397.000, 310.500, 360.500, 386.000, 324.500, 322.500, 314.500, 316.500, 339.000, 323.500, 325.000, 310.500, 325.500, 326.500, 404.500, 301.000, 376.000, 316.500, 390.000, 299.500, 395.000, 314.000, 340.500, 334.000, 355.000, 332.000, 336.500, 341.000, 360.000, 337.000, 349.000, 349.500, 351.500, 361.500, 375.500, 368.500, 402.000, 357.500, 341.500, 372.000, 327.…
cat_5_video_3.5, 301.000, 320.500, 347.500, 254.000, 305.500, 341.000, 265.500, 270.500, 252.000, 264.500, 283.500, 271.000, 267.000, 258.500, 264.500, 270.000, 356.500, 247.000, 327.500, 261.000, 343.000, 246.000, 348.000, 255.500, 288.000, 289.000, 303.500, 288.000, 284.500, 295.500, 308.500, 292.000, 298.500, 306.000, 301.500, 317.500, 319.500, 321.500, 339.000, 325.000, 292.000, 327.000, 277.…
cat_5_video_3.6, 345.000, 367.000, 379.000, 311.000, 344.500, 388.000, 300.500, 319.000, 278.500, 307.000, 321.000, 316.000, 300.000, 298.500, 301.000, 319.500, 396.000, 292.500, 359.000, 315.000, 374.500, 292.000, 378.500, 311.500, 334.000, 334.500, 350.000, 333.500, 330.000, 340.500, 355.000, 339.500, 344.000, 352.000, 345.000, 366.500, 364.000, 372.000, 384.500, 374.500, 328.000, 371.500, 300.…
cat_5_video_3.7, 448.333, 432.333, 444.333, 354.667, 435.667, 449.333, 384.667, 388.333, 361.333, 382.333, 402.333, 381.000, 384.333, 368.667, 387.000, 397.667, 449.667, 333.667, 436.333, 364.667, 438.333, 342.333, 453.667, 357.667, 440.667, 411.333, 457.000, 404.000, 437.000, 417.333, 461.000, 406.333, 448.667, 424.667, 448.667, 431.667, 456.333, 429.667, 462.000, 424.667, 427.667, 439.667, 406.…
cat_5_video_4.1txt, 453.000, 530.000, 452.000, 451.000, 456.500, 534.000, 383.500, 493.000, 365.000, 493.000, 400.000, 488.000, 379.500, 485.000, 389.500, 498.000, 456.000, 432.500, 437.500, 462.000, 444.000, 444.000, 455.000, 455.000, 435.500, 518.500, 448.500, 510.500, 434.500, 524.000, 453.500, 513.000, 447.000, 523.500, 451.500, 528.500, 464.500, 518.500, 470.000, 499.500, 429.000, 532.500, 4…
cat_5_video_4.2, 446.000, 518.000, 442.500, 438.500, 450.500, 524.000, 379.000, 478.000, 359.000, 476.500, 397.500, 471.500, 373.000, 465.500, 385.000, 484.500, 450.500, 415.000, 433.500, 450.500, 436.000, 422.000, 454.000, 440.500, 431.000, 506.500, 445.500, 498.000, 430.000, 511.500, 450.000, 499.500, 443.000, 512.500, 445.500, 517.500, 461.000, 509.500, 467.500, 493.000, 428.000, 523.500, 413.…
cat_5_video_4.3, 488.000, 508.500, 482.000, 435.500, 489.500, 513.500, 423.500, 478.000, 400.500, 476.500, 435.000, 469.000, 417.000, 464.500, 426.500, 482.500, 484.500, 410.500, 469.000, 444.500, 472.000, 421.000, 485.500, 434.500, 471.000, 496.500, 484.500, 487.000, 470.000, 502.000, 488.500, 488.000, 485.000, 504.500, 490.000, 508.500, 501.000, 490.500, 502.500, 476.500, 473.500, 513.500, 458.…
cat_5_video_4.4, 530.500, 498.500, 493.000, 425.500, 533.000, 501.500, 448.500, 497.000, 426.000, 503.500, 461.500, 483.000, 439.000, 489.000, 455.500, 503.000, 486.500, 402.500, 488.500, 443.500, 480.500, 416.500, 498.500, 427.500, 514.500, 497.500, 525.000, 479.500, 513.500, 502.500, 529.500, 481.500, 530.000, 500.500, 531.500, 500.500, 539.000, 484.500, 534.500, 463.500, 520.000, 513.500, 502.…
cat_5_video_4.6, 643.000, 484.333, 680.667, 431.000, 640.000, 490.667, 617.333, 421.000, 604.000, 409.667, 631.667, 425.667, 619.000, 412.667, 615.000, 427.667, 696.000, 420.667, 670.000, 431.667, 681.333, 421.000, 683.000, 432.333, 641.000, 471.000, 654.333, 473.333, 637.667, 473.667, 656.000, 476.667, 645.000, 479.000, 643.333, 484.333, 653.667, 487.333, 665.000, 479.667, 631.000, 484.000, 616.…
cat_5_video_4.7, 591.500, 421.000, 631.000, 374.000, 585.000, 437.500, 563.500, 360.500, 551.500, 344.500, 582.500, 363.000, 568.000, 340.500, 563.000, 364.000, 649.000, 361.500, 617.000, 373.500, 630.500, 356.500, 634.000, 377.000, 590.000, 395.000, 605.000, 397.000, 586.000, 399.000, 606.500, 402.000, 593.500, 408.500, 591.500, 418.000, 604.000, 424.500, 619.000, 427.500, 577.500, 422.500, 555.…
cat_5_video_4.8, 594.333, 418.667, 642.000, 380.667, 588.667, 431.333, 582.667, 354.000, 573.667, 332.667, 597.000, 360.333, 590.333, 337.000, 580.000, 355.333, 663.333, 370.333, 628.667, 375.667, 646.000, 360.667, 644.667, 382.667, 599.333, 392.333, 612.667, 396.667, 593.333, 394.667, 615.000, 401.667, 599.667, 406.333, 596.333, 416.667, 607.333, 425.000, 620.333, 432.333, 579.667, 412.333, 564.…
cat_5_video_4.9, 632.000, 331.500, 666.000, 304.000, 626.000, 350.500, 605.000, 283.500, 592.000, 273.000, 620.500, 286.500, 607.500, 266.000, 604.000, 288.000, 685.500, 298.000, 652.000, 298.000, 671.500, 285.000, 669.500, 307.000, 635.500, 299.500, 649.500, 303.500, 628.000, 306.500, 654.500, 311.500, 637.000, 314.500, 632.500, 328.000, 644.500, 342.500, 657.500, 352.000, 614.000, 334.500, 595.…
cat_5_video_4.10, 651.000, 249.000, 705.500, 210.500, 655.500, 257.500, 652.000, 187.500, 643.500, 171.500, 658.000, 195.000, 658.500, 176.000, 645.000, 189.000, 720.500, 208.000, 688.500, 212.000, 703.500, 198.000, 706.000, 219.500, 651.000, 223.500, 663.500, 230.000, 647.500, 226.500, 668.000, 234.500, 652.000, 241.000, 651.500, 249.500, 668.000, 258.500, 686.500, 260.500, 639.500, 238.000, 634…
cat_5_video_4.11, 850.500, 436.500, 924.500, 403.000, 850.500, 456.000, 861.500, 362.500, 856.000, 349.500, 868.000, 372.500, 866.500, 356.000, 857.500, 363.000, 950.000, 391.500, 905.500, 394.000, 926.000, 381.500, 926.000, 400.000, 851.500, 403.000, 864.000, 408.500, 847.500, 404.500, 869.000, 415.000, 853.000, 423.500, 851.500, 433.000, 871.500, 449.000, 909.500, 459.000, 832.500, 429.000, 822…
cat_5_video_4.12, 909.000, 399.000, 942.000, 325.000, 914.000, 417.000, 858.500, 335.000, 844.500, 330.000, 873.500, 334.500, 857.500, 327.000, 859.500, 338.500, 956.500, 304.500, 921.000, 328.000, 936.000, 308.500, 944.500, 328.000, 895.500, 372.500, 913.000, 369.000, 891.500, 378.500, 917.500, 374.000, 906.000, 385.000, 908.000, 396.000, 927.500, 398.000, 944.000, 395.000, 890.500, 404.500, 870…
cat_7_video_1.1, 839.000, 435.667, 874.000, 390.000, 837.667, 439.333, 814.667, 385.000, 804.000, 374.333, 829.000, 390.667, 817.667, 376.333, 812.000, 389.333, 885.667, 381.333, 862.667, 394.000, 873.000, 381.667, 877.000, 394.667, 838.000, 422.667, 851.333, 424.667, 833.667, 424.333, 853.667, 426.333, 841.000, 433.000, 840.333, 435.000, 850.333, 436.667, 858.667, 434.333, 828.000, 432.667, 818.…
cat_7_video_1.2, 765.333, 285.000, 812.333, 258.667, 765.000, 296.667, 760.000, 249.000, 755.333, 234.667, 770.000, 244.667, 764.000, 227.667, 756.000, 248.333, 830.000, 249.667, 796.333, 252.667, 814.333, 237.333, 813.000, 260.333, 762.667, 262.667, 775.667, 265.000, 760.000, 265.000, 778.333, 269.000, 766.333, 276.000, 766.000, 284.667, 779.333, 293.667, 797.000, 301.333, 759.333, 287.333, 753.…
cat_7_video_1.3, 808.000, 428.000, 838.667, 378.000, 807.000, 430.000, 778.000, 377.000, 767.333, 364.000, 794.333, 381.333, 782.000, 364.667, 776.333, 381.000, 848.000, 366.000, 826.667, 383.333, 838.667, 367.333, 840.333, 384.000, 804.000, 414.667, 815.667, 414.667, 800.667, 415.333, 817.667, 416.333, 809.000, 424.000, 808.667, 426.000, 820.000, 427.000, 828.000, 423.000, 797.000, 425.000, 788.…
cat_7_video_1.4, 725.333, 415.333, 769.000, 355.333, 724.333, 418.000, 694.333, 344.333, 681.000, 330.667, 710.667, 351.333, 697.000, 332.333, 691.667, 350.333, 786.000, 341.333, 751.667, 358.667, 766.000, 340.000, 773.000, 361.333, 717.333, 394.667, 735.667, 396.333, 713.667, 397.000, 737.667, 398.667, 725.667, 408.000, 725.333, 413.000, 737.333, 415.333, 751.000, 412.000, 715.333, 412.667, 706.…
cat_7_video_1.5, 723.000, 440.333, 754.000, 389.000, 717.667, 446.333, 690.667, 386.333, 680.000, 370.333, 710.333, 387.333, 695.333, 370.667, 689.333, 388.667, 769.000, 373.000, 744.000, 390.333, 755.000, 374.667, 759.333, 391.000, 722.667, 427.333, 734.333, 428.000, 719.000, 429.667, 735.333, 430.333, 724.333, 437.000, 723.000, 440.667, 733.000, 441.000, 742.333, 437.333, 708.333, 440.000, 697.…
cat_7_video_1.6, 748.333, 395.667, 776.000, 345.333, 745.000, 406.333, 716.333, 343.667, 700.333, 330.667, 734.000, 345.333, 719.000, 326.667, 714.667, 346.000, 789.667, 329.000, 768.333, 346.333, 776.000, 329.667, 780.000, 347.333, 747.000, 377.000, 761.333, 378.000, 744.000, 380.333, 762.333, 381.667, 749.333, 389.000, 748.667, 393.333, 759.333, 397.333, 767.333, 397.667, 735.000, 395.667, 719.…
cat_7_video_1.7, 1044.000, 535.333, 1020.333, 463.000, 1048.333, 542.000, 974.667, 514.667, 950.333, 515.667, 985.667, 501.333, 959.333, 499.333, 978.667, 519.333, 1020.000, 437.333, 1012.333, 476.000, 1006.333, 449.333, 1028.333, 462.667, 1024.667, 521.667, 1038.000, 508.000, 1023.333, 526.667, 1042.333, 509.667, 1039.667, 529.000, 1044.000, 535.000, 1054.333, 526.667, 1057.667, 513.333, 1033.33…
cat_7_video_1.8, 944.667, 535.667, 988.333, 482.000, 945.667, 543.333, 919.333, 469.333, 904.667, 453.000, 934.333, 475.000, 920.667, 456.667, 914.333, 474.000, 1004.000, 466.667, 970.333, 480.667, 987.000, 464.000, 990.667, 487.667, 934.667, 515.667, 951.333, 518.667, 931.333, 516.667, 954.000, 519.667, 944.333, 529.000, 945.333, 536.000, 957.333, 536.333, 972.000, 533.000, 933.000, 532.667, 923…
cat_7_video_1.9, 952.500, 479.000, 992.000, 425.500, 951.000, 494.500, 918.000, 421.500, 903.500, 403.000, 938.500, 423.500, 918.500, 396.500, 915.000, 427.000, 1009.500, 409.500, 974.500, 427.000, 992.000, 402.500, 996.500, 431.000, 946.000, 453.000, 963.000, 454.000, 939.000, 456.500, 966.000, 460.000, 953.000, 469.000, 952.500, 474.500, 966.000, 483.500, 982.500, 483.500, 940.000, 480.500, 925…
cat_7_video_1.10, 955.000, 451.000, 987.500, 389.500, 955.500, 455.500, 916.000, 393.500, 897.500, 381.500, 935.500, 396.500, 915.500, 378.500, 916.500, 401.000, 1000.500, 374.000, 974.000, 394.000, 986.500, 375.500, 994.000, 395.500, 946.000, 440.500, 965.500, 439.500, 943.500, 442.000, 968.500, 440.000, 956.000, 448.000, 956.500, 451.500, 974.500, 454.500, 993.000, 448.000, 939.000, 452.500, 92…
cat_7_video_1.11, 443.000, 371.000, 505.500, 318.500, 441.000, 387.500, 422.000, 301.500, 409.500, 275.500, 435.500, 306.500, 425.500, 275.000, 413.000, 304.000, 525.500, 300.500, 480.000, 314.000, 504.000, 290.000, 506.500, 322.500, 435.000, 343.500, 456.000, 346.000, 431.000, 347.000, 459.000, 349.000, 442.500, 358.500, 442.500, 367.000, 458.500, 375.000, 482.000, 380.500, 430.500, 371.500, 414…
cat_7_video_1.12, 1149.667, 378.667, 1177.333, 305.333, 1150.667, 384.000, 1098.667, 317.667, 1080.333, 305.333, 1118.333, 315.333, 1098.667, 299.333, 1099.000, 324.000, 1190.667, 282.667, 1164.000, 308.333, 1174.333, 287.667, 1184.667, 308.333, 1143.000, 359.667, 1160.333, 358.333, 1138.000, 361.333, 1163.000, 360.667, 1149.333, 370.667, 1150.000, 378.000, 1166.000, 376.333, 1175.333, 370.000, 1…
cat_7_video_1.13, 345.500, 300.500, 407.000, 261.000, 343.500, 319.500, 333.000, 246.000, 322.500, 227.000, 348.500, 240.000, 336.500, 217.000, 329.000, 247.500, 426.000, 244.500, 384.000, 252.000, 410.500, 229.500, 408.500, 264.000, 339.000, 270.500, 358.500, 273.500, 335.000, 274.500, 363.000, 278.500, 346.000, 288.000, 346.000, 297.000, 362.500, 310.500, 386.000, 315.500, 335.000, 304.000, 321…
cat_7_video_1.14, 837.000, 400.667, 894.667, 348.667, 836.333, 420.000, 823.333, 339.333, 816.000, 322.667, 835.333, 342.333, 825.667, 321.333, 821.000, 341.333, 912.333, 335.333, 870.667, 347.667, 892.000, 322.333, 895.000, 350.667, 826.333, 372.333, 843.000, 373.000, 824.667, 376.000, 848.333, 378.333, 835.667, 390.667, 836.333, 397.333, 853.667, 404.667, 874.667, 409.000, 827.333, 402.667, 818…
cat_7_video_2.1txt, 555.500, 420.500, 581.000, 352.500, 556.500, 423.500, 502.000, 370.500, 481.000, 360.500, 522.000, 370.000, 499.000, 356.500, 501.500, 376.500, 593.000, 333.500, 563.000, 361.500, 576.500, 340.000, 584.500, 358.500, 545.000, 414.500, 562.500, 412.000, 543.000, 418.000, 564.500, 412.000, 557.000, 422.000, 556.000, 423.500, 571.000, 419.500, 584.500, 409.500, 540.500, 424.500, 5…
cat_7_video_2.2, 577.000, 286.000, 610.000, 212.000, 578.000, 290.500, 519.500, 221.500, 498.000, 211.000, 539.000, 225.500, 518.000, 212.000, 516.500, 229.500, 622.000, 190.500, 588.000, 219.500, 604.500, 197.000, 613.500, 217.500, 564.500, 277.500, 582.500, 273.500, 561.500, 281.500, 586.000, 276.000, 577.000, 286.000, 577.000, 288.500, 593.000, 284.500, 606.000, 274.000, 563.000, 288.000, 548.…
cat_7_video_3.1, 521.000, 413.500, 571.500, 347.000, 519.000, 423.500, 485.000, 341.000, 468.500, 324.000, 504.500, 347.500, 487.000, 324.000, 483.000, 347.000, 584.500, 329.000, 549.000, 350.000, 568.000, 329.500, 573.000, 350.000, 514.000, 392.000, 532.500, 393.500, 510.500, 395.000, 535.500, 397.000, 523.500, 407.000, 520.500, 413.000, 537.500, 413.000, 551.500, 411.500, 509.500, 410.500, 496.…
cat_7_video_3.2, 634.000, 512.000, 679.500, 432.500, 631.000, 524.500, 579.000, 433.000, 560.000, 409.000, 606.500, 434.500, 583.500, 411.500, 577.500, 439.000, 702.000, 405.500, 659.500, 435.500, 680.500, 412.000, 688.000, 436.500, 628.500, 489.500, 653.000, 490.500, 623.000, 493.000, 654.500, 494.000, 635.500, 506.500, 633.000, 512.000, 650.500, 512.500, 663.500, 510.000, 618.000, 510.500, 597.…
cat_7_video_4.1, 668.000, 496.500, 717.000, 443.500, 666.000, 508.500, 646.000, 424.500, 638.000, 405.500, 661.500, 433.000, 652.500, 408.500, 641.000, 431.000, 737.000, 430.500, 699.500, 441.500, 719.000, 424.000, 720.500, 453.000, 664.500, 479.500, 680.000, 483.000, 661.500, 483.000, 682.500, 486.500, 669.500, 490.000, 669.000, 496.000, 680.000, 500.000, 690.000, 503.500, 658.000, 495.500, 648.…
cat_7_video_4.2, 916.500, 306.500, 949.000, 235.500, 916.500, 326.000, 862.500, 241.000, 844.500, 226.000, 882.500, 235.500, 864.000, 216.000, 862.000, 248.500, 961.000, 213.000, 933.500, 245.500, 945.500, 211.500, 955.000, 243.000, 907.500, 279.500, 929.000, 277.500, 901.000, 284.000, 932.000, 282.000, 917.500, 295.000, 917.000, 303.500, 930.000, 309.500, 941.500, 313.500, 897.500, 310.000, 873.…
cat_7_video_4.3, 903.667, 297.333, 927.667, 243.000, 902.000, 312.000, 857.000, 249.667, 840.333, 235.333, 875.667, 247.000, 854.667, 227.667, 856.000, 252.000, 938.000, 222.667, 916.000, 242.333, 924.000, 223.667, 933.333, 243.667, 895.000, 277.333, 912.000, 276.000, 892.000, 280.333, 914.667, 279.000, 903.000, 288.333, 903.333, 295.333, 915.000, 297.667, 924.333, 301.667, 892.667, 300.667, 876.…
cat_7_video_4.4, 843.000, 314.667, 883.333, 261.000, 841.000, 327.333, 814.667, 253.333, 799.667, 238.000, 831.000, 257.667, 816.333, 233.333, 811.333, 258.000, 902.667, 247.333, 867.333, 262.000, 886.667, 240.333, 889.333, 267.000, 837.333, 293.667, 851.333, 295.333, 834.000, 296.667, 852.000, 299.000, 842.333, 305.000, 843.000, 312.333, 855.333, 317.333, 867.667, 322.333, 832.000, 316.333, 816.…
cat_7_video_4.5, 848.500, 329.500, 899.500, 281.000, 846.000, 344.500, 833.500, 262.500, 824.000, 246.000, 848.000, 271.000, 839.000, 247.000, 828.000, 269.000, 918.000, 269.000, 880.000, 281.500, 900.500, 261.500, 904.000, 288.000, 844.500, 306.500, 858.500, 310.000, 839.500, 308.500, 861.500, 314.000, 849.500, 320.500, 849.000, 326.500, 863.000, 332.000, 878.000, 337.500, 836.000, 326.500, 823.…
cat_7_video_4.6, 859.000, 313.333, 893.000, 254.667, 861.000, 326.333, 824.000, 256.667, 804.667, 242.000, 840.667, 255.667, 822.667, 238.000, 820.333, 261.667, 906.000, 236.000, 877.333, 256.333, 889.000, 234.000, 898.000, 259.000, 851.333, 295.000, 865.000, 295.000, 848.333, 297.333, 868.000, 296.333, 858.667, 307.000, 858.667, 310.333, 870.667, 312.000, 886.333, 314.333, 845.667, 313.333, 830.…
cat_7_video_4.7, 598.000, 367.500, 656.000, 307.000, 594.500, 388.000, 566.500, 290.500, 550.000, 272.000, 588.500, 296.000, 568.500, 265.500, 559.500, 296.500, 677.000, 289.500, 632.000, 304.500, 660.000, 277.000, 659.500, 314.000, 593.000, 336.000, 614.500, 339.500, 587.000, 338.500, 619.000, 343.500, 600.500, 355.500, 599.000, 364.000, 615.000, 373.500, 633.000, 383.000, 584.000, 369.000, 565.…
cat_7_video_4.8, 942.667, 330.667, 969.667, 276.000, 937.333, 351.333, 897.333, 278.000, 878.667, 264.000, 920.000, 277.667, 898.667, 256.333, 895.667, 282.667, 980.333, 254.000, 954.667, 276.000, 966.000, 254.000, 976.000, 278.000, 938.000, 305.667, 953.000, 304.000, 933.000, 307.000, 958.000, 308.667, 943.667, 320.000, 943.000, 327.333, 954.000, 332.333, 965.667, 336.000, 929.000, 335.667, 908.…
cat_7_video_4.9, 951.667, 424.333, 984.000, 355.667, 952.000, 438.000, 893.333, 363.333, 874.333, 346.000, 917.000, 363.000, 894.000, 342.333, 893.000, 365.667, 996.667, 332.000, 963.000, 358.000, 978.667, 332.667, 987.000, 356.667, 939.000, 396.667, 957.000, 395.000, 933.667, 401.000, 963.000, 397.667, 950.667, 413.667, 950.667, 422.000, 964.000, 425.667, 976.333, 427.000, 936.667, 427.000, 919.…
cat_7_video_4.10, 908.000, 378.000, 980.500, 330.500, 906.500, 395.000, 902.000, 306.000, 896.500, 281.500, 915.500, 307.500, 910.000, 279.500, 896.500, 307.500, 1004.500, 319.000, 952.500, 326.500, 982.000, 300.500, 982.000, 334.000, 900.500, 345.000, 918.000, 349.500, 897.500, 349.000, 923.500, 356.000, 907.500, 366.500, 907.500, 375.000, 928.500, 385.500, 954.500, 390.500, 896.500, 378.000, 88…
cat_9_video_1.2, 952.000, 388.000, 951.333, 290.000, 940.667, 409.333, 865.333, 328.667, 836.000, 324.000, 880.000, 318.667, 855.333, 314.000, 869.333, 336.000, 963.333, 262.000, 940.000, 298.000, 948.000, 272.667, 962.667, 288.667, 942.000, 363.333, 964.000, 350.000, 940.000, 370.000, 969.333, 355.333, 952.000, 377.333, 952.000, 387.333, 960.667, 388.000, 966.667, 385.333, 926.667, 403.333, 893.…
cat_9_video_1.3, 687.667, 467.667, 760.333, 388.333, 691.667, 481.000, 653.667, 362.333, 637.667, 347.000, 675.667, 372.333, 655.667, 351.000, 651.667, 367.667, 780.333, 369.667, 731.667, 387.000, 758.333, 369.000, 761.667, 393.000, 673.000, 435.667, 700.333, 442.333, 668.333, 439.000, 703.667, 446.333, 686.333, 455.667, 687.000, 466.333, 709.000, 476.333, 731.000, 477.000, 676.333, 468.333, 663.…
cat_9_video_1.4, 690.667, 427.333, 758.667, 346.000, 690.000, 439.333, 650.000, 329.333, 632.667, 308.000, 668.667, 331.333, 650.000, 312.000, 646.667, 335.333, 779.333, 330.000, 732.000, 345.333, 757.333, 324.000, 760.000, 350.000, 676.000, 397.333, 704.667, 402.000, 672.667, 402.000, 709.333, 404.667, 690.000, 416.667, 691.333, 428.000, 710.667, 432.667, 728.667, 431.333, 676.667, 429.333, 660.…
cat_9_video_1.5, 677.500, 269.500, 677.000, 201.000, 669.000, 289.000, 625.500, 222.000, 606.000, 217.500, 639.500, 219.000, 621.000, 208.500, 629.000, 229.000, 689.000, 185.500, 675.500, 206.000, 678.500, 192.000, 689.500, 203.000, 672.500, 249.000, 686.000, 244.500, 669.500, 253.500, 690.500, 247.000, 678.500, 262.500, 677.000, 270.000, 684.000, 270.000, 690.000, 265.000, 659.500, 278.500, 637.…
cat_9_video_1.6, 726.500, 356.000, 771.500, 282.500, 720.500, 363.500, 679.500, 281.500, 662.000, 273.500, 705.500, 277.000, 684.500, 266.500, 684.500, 286.500, 792.500, 266.000, 756.500, 281.000, 773.000, 264.500, 779.500, 288.000, 723.500, 340.500, 744.000, 340.500, 717.000, 342.500, 748.000, 341.000, 728.500, 351.000, 728.000, 355.000, 743.000, 354.500, 756.000, 345.000, 704.500, 350.000, 679.…
cat_9_video_1.7, 923.000, 315.000, 940.500, 216.000, 913.000, 337.000, 859.500, 233.000, 838.000, 218.000, 888.500, 229.500, 860.500, 211.500, 860.000, 242.500, 954.500, 194.000, 933.500, 222.000, 940.000, 192.500, 956.000, 221.500, 924.000, 281.500, 943.000, 278.000, 916.000, 284.500, 946.500, 282.500, 926.500, 297.500, 924.500, 311.000, 935.000, 310.000, 946.500, 305.500, 893.000, 320.500, 860.…
cat_9_video_1.8, 610.000, 472.000, 659.500, 407.500, 610.500, 477.000, 574.000, 397.500, 555.500, 387.000, 594.500, 396.500, 574.500, 385.500, 573.000, 401.000, 680.500, 400.000, 639.500, 402.500, 661.500, 390.500, 661.500, 411.000, 600.500, 452.000, 623.000, 453.500, 596.000, 452.500, 627.500, 454.500, 610.000, 465.000, 610.500, 473.500, 633.500, 475.000, 657.500, 468.000, 591.000, 468.000, 576.…
cat_9_video_1.9, 651.000, 485.500, 701.000, 420.500, 650.500, 492.000, 611.500, 415.000, 597.000, 404.000, 628.000, 414.000, 611.000, 403.500, 610.000, 419.500, 720.333, 412.000, 685.000, 414.667, 700.667, 407.000, 702.000, 422.333, 643.667, 465.000, 664.667, 467.333, 638.667, 466.667, 668.333, 468.667, 650.667, 477.667, 650.667, 483.333, 668.667, 487.333, 690.667, 481.333, 629.667, 481.333, 616.…
cat_9_video_1.10, 604.000, 500.000, 638.000, 419.500, 603.000, 504.000, 551.000, 430.000, 530.500, 422.000, 571.500, 422.000, 549.000, 411.500, 549.000, 438.000, 653.500, 399.500, 619.500, 422.000, 637.500, 402.000, 643.500, 426.000, 598.500, 478.500, 621.500, 478.000, 592.500, 481.000, 624.500, 480.000, 606.000, 492.000, 604.500, 498.500, 629.000, 493.500, 644.000, 478.000, 578.000, 499.000, 556…
cat_9_video_1.11, 659.000, 543.500, 698.500, 470.500, 658.500, 554.000, 608.000, 475.500, 585.000, 461.500, 633.000, 467.500, 605.000, 454.500, 605.000, 487.000, 719.000, 451.000, 675.000, 467.000, 695.500, 447.500, 702.500, 477.000, 651.000, 523.000, 672.500, 522.500, 644.500, 525.000, 678.000, 524.000, 658.500, 535.000, 659.500, 544.000, 679.500, 543.000, 694.500, 534.500, 639.000, 545.500, 615…
cat_9_video_1.12, 737.500, 545.000, 756.000, 466.500, 726.000, 557.000, 678.000, 487.500, 656.000, 474.000, 699.500, 473.000, 674.000, 464.000, 677.500, 494.500, 774.500, 442.000, 743.500, 469.000, 755.000, 445.500, 765.000, 468.500, 732.000, 521.500, 753.500, 516.500, 728.500, 525.500, 757.500, 518.500, 740.500, 533.500, 738.000, 542.000, 751.500, 540.500, 763.000, 533.000, 716.000, 549.500, 693…
cat_9_video_1.13, 817.333, 298.000, 844.000, 248.000, 817.000, 302.667, 787.000, 250.333, 771.667, 241.667, 800.667, 246.667, 784.333, 236.333, 785.667, 257.000, 857.000, 236.333, 829.667, 248.000, 841.333, 234.000, 848.000, 253.667, 811.333, 283.333, 827.667, 283.333, 807.333, 284.333, 831.000, 284.000, 817.667, 291.333, 817.000, 298.000, 831.333, 297.000, 841.333, 289.000, 803.000, 296.000, 790…
cat_9_video_1.14, 585.500, 407.500, 645.500, 342.500, 582.500, 414.000, 558.000, 322.500, 543.500, 301.000, 578.500, 324.500, 562.500, 296.500, 554.500, 329.500, 667.500, 333.500, 625.000, 336.500, 647.000, 321.500, 645.500, 354.000, 579.000, 384.500, 603.500, 389.000, 572.500, 385.500, 607.000, 392.500, 587.000, 399.000, 585.500, 404.500, 604.500, 408.500, 626.000, 407.500, 565.500, 399.000, 549…
cat_9_video_1.15, 787.667, 341.000, 818.333, 281.000, 789.000, 348.667, 745.000, 285.667, 730.000, 283.333, 763.000, 286.333, 745.333, 280.000, 747.333, 294.333, 828.000, 272.333, 802.000, 283.000, 816.667, 273.333, 820.333, 285.667, 776.667, 328.667, 798.333, 327.667, 772.333, 329.333, 802.333, 327.333, 788.000, 338.333, 788.333, 341.000, 807.667, 339.000, 826.667, 332.333, 770.333, 344.667, 749…
cat_9_video_1.16, 793.000, 267.500, 855.500, 251.000, 791.500, 282.000, 818.000, 214.000, 813.500, 196.000, 822.000, 213.000, 822.500, 200.000, 808.500, 214.500, 874.000, 243.000, 839.000, 242.500, 861.000, 232.000, 856.500, 254.000, 791.000, 243.000, 802.000, 248.500, 785.500, 247.000, 804.000, 254.000, 792.500, 259.500, 793.000, 267.500, 816.500, 285.000, 846.500, 290.000, 787.500, 267.500, 786…
cat_9_video_2.1, 881.333, 390.667, 920.667, 354.667, 879.667, 396.333, 870.000, 336.667, 859.000, 321.333, 881.333, 343.000, 874.667, 325.667, 864.000, 341.333, 937.333, 348.667, 909.333, 350.000, 924.000, 339.000, 921.667, 361.000, 877.000, 377.667, 891.667, 381.333, 874.000, 379.000, 893.333, 384.333, 882.667, 385.667, 881.333, 390.000, 893.667, 396.667, 908.000, 393.333, 872.333, 388.667, 865.…
cat_9_video_2.2, 795.333, 402.000, 818.333, 348.333, 789.333, 415.333, 756.667, 347.667, 739.333, 337.000, 774.333, 343.667, 758.333, 326.000, 754.667, 354.667, 835.000, 334.333, 806.667, 345.667, 821.000, 327.333, 821.667, 353.667, 792.000, 382.333, 807.667, 381.333, 787.000, 384.667, 810.333, 382.667, 796.667, 392.333, 795.000, 400.000, 804.667, 403.000, 813.667, 403.667, 775.333, 404.333, 751.…
cat_9_video_2.3, 714.000, 484.667, 717.667, 420.333, 714.333, 487.667, 660.000, 454.333, 641.333, 449.667, 676.333, 442.333, 655.667, 439.333, 664.667, 458.333, 728.000, 404.667, 708.000, 427.000, 715.333, 410.333, 724.667, 423.667, 706.000, 479.000, 721.667, 468.333, 702.667, 480.333, 724.000, 466.000, 715.667, 481.333, 716.667, 483.333, 725.333, 478.000, 732.000, 467.667, 701.667, 491.333, 683.…
cat_9_video_2.4, 727.000, 401.667, 774.333, 360.333, 723.667, 407.667, 711.667, 338.333, 700.333, 320.333, 728.000, 340.667, 716.000, 322.333, 706.667, 343.333, 794.667, 350.667, 761.000, 352.667, 779.333, 343.667, 775.333, 366.000, 724.000, 387.000, 740.333, 393.667, 720.667, 389.000, 742.333, 394.333, 729.667, 398.000, 727.333, 401.333, 743.000, 407.000, 758.667, 404.333, 711.000, 396.667, 701.…
cat_9_video_2.5, 983.333, 456.667, 1025.000, 426.333, 982.333, 459.000, 973.667, 403.333, 962.000, 389.667, 986.000, 409.333, 976.000, 389.000, 966.667, 408.000, 1048.000, 422.333, 1011.000, 418.333, 1027.667, 414.667, 1025.000, 431.333, 980.333, 447.000, 994.667, 453.000, 976.667, 445.667, 998.000, 454.000, 984.333, 454.333, 983.333, 456.000, 1000.333, 461.000, 1015.333, 458.000, 974.000, 452.00…
cat_9_video_2.6, 856.667, 437.000, 869.000, 377.333, 857.333, 442.667, 815.333, 394.000, 798.667, 388.000, 830.333, 384.000, 812.000, 375.667, 818.000, 399.333, 881.667, 360.333, 863.667, 383.333, 867.667, 364.000, 879.333, 381.333, 851.333, 424.000, 868.000, 422.000, 848.333, 427.333, 870.667, 424.000, 856.667, 433.333, 856.667, 435.667, 870.667, 432.000, 879.333, 422.000, 843.000, 437.667, 823.…
cat_9_video_2.7, 860.000, 405.000, 920.667, 351.667, 859.333, 410.333, 840.000, 330.000, 828.000, 309.333, 857.667, 332.000, 846.333, 313.000, 838.333, 332.667, 936.667, 339.000, 899.667, 344.333, 920.333, 332.333, 921.333, 353.667, 854.333, 384.333, 877.000, 389.000, 850.000, 383.667, 881.667, 390.000, 861.333, 397.000, 860.667, 406.000, 877.333, 409.000, 900.667, 407.333, 846.000, 399.667, 832.…
cat_9_video_2.8, 869.500, 571.000, 943.500, 530.000, 867.500, 574.500, 865.500, 487.500, 854.500, 464.000, 886.500, 498.500, 876.000, 475.500, 859.500, 492.000, 971.500, 524.500, 926.500, 522.000, 949.500, 514.500, 944.500, 538.000, 874.000, 556.500, 895.500, 568.000, 868.000, 555.500, 898.500, 569.000, 874.500, 567.500, 870.000, 571.000, 891.000, 576.000, 911.000, 575.500, 855.500, 560.500, 837.…
cat_9_video_3.1, 654.000, 186.000, 643.667, 138.333, 661.000, 195.333, 595.333, 170.667, 578.667, 170.667, 604.667, 160.000, 588.000, 162.333, 599.667, 175.000, 641.333, 119.667, 633.333, 144.000, 634.000, 127.333, 644.667, 139.333, 637.000, 173.000, 647.333, 164.000, 637.000, 176.000, 650.000, 165.667, 646.667, 177.000, 653.000, 184.000, 661.333, 179.000, 665.667, 170.333, 644.000, 196.333, 629.…
cat_9_video_3.2, 614.667, 291.667, 615.667, 242.667, 615.333, 295.000, 573.333, 267.667, 559.333, 265.667, 583.333, 257.000, 567.667, 255.333, 577.667, 273.000, 621.333, 227.333, 605.000, 246.667, 610.667, 233.667, 620.333, 244.667, 608.333, 284.667, 619.667, 276.000, 605.333, 287.000, 622.000, 275.667, 615.333, 289.333, 615.000, 290.333, 625.000, 282.000, 631.000, 269.667, 604.000, 300.333, 588.…
cat_9_video_3.3, 593.667, 265.333, 602.667, 215.333, 595.333, 268.333, 553.667, 229.000, 540.000, 225.667, 566.000, 223.000, 549.333, 215.667, 556.333, 235.667, 613.333, 201.667, 591.333, 217.000, 600.000, 203.000, 607.667, 218.333, 584.667, 256.333, 599.000, 249.667, 582.000, 258.333, 602.000, 250.333, 592.000, 261.000, 592.667, 263.667, 605.667, 258.000, 613.333, 248.000, 583.333, 269.000, 570.…
cat_9_video_3.4, 818.667, 325.667, 850.000, 282.333, 819.667, 332.000, 797.333, 277.333, 782.667, 267.000, 808.667, 279.000, 797.333, 265.667, 793.667, 282.000, 862.333, 271.000, 836.667, 282.000, 848.667, 269.333, 854.000, 288.333, 814.000, 310.000, 828.000, 310.667, 811.000, 311.667, 831.000, 312.000, 819.000, 319.000, 819.000, 324.667, 832.000, 329.333, 845.667, 326.000, 808.333, 325.000, 794.…
cat_9_video_3.5, 818.333, 316.667, 855.667, 279.000, 816.000, 323.000, 806.667, 267.000, 797.333, 258.667, 818.333, 270.000, 807.000, 258.667, 802.667, 272.667, 870.333, 271.333, 842.333, 275.333, 856.667, 267.667, 856.667, 284.000, 815.333, 301.333, 830.667, 303.333, 811.667, 301.333, 834.333, 304.333, 819.667, 308.667, 818.333, 314.667, 830.000, 319.667, 843.333, 320.333, 805.667, 314.000, 793.…
cat_9_video_3.6, 778.333, 375.667, 813.667, 339.667, 777.000, 380.000, 766.667, 324.667, 756.333, 317.333, 776.333, 330.000, 767.333, 318.000, 763.000, 330.333, 824.333, 336.000, 800.667, 334.000, 814.000, 331.000, 812.667, 346.333, 773.333, 362.667, 787.333, 365.667, 770.333, 362.333, 789.667, 366.333, 779.667, 370.333, 777.667, 375.333, 789.000, 377.667, 801.000, 375.667, 767.333, 372.000, 758.…
cat_9_video_3.7, 812.667, 375.667, 838.000, 328.333, 815.667, 384.667, 788.333, 328.000, 773.333, 319.000, 797.000, 331.333, 785.000, 319.000, 781.000, 334.667, 849.333, 314.000, 824.333, 329.000, 835.333, 314.667, 843.333, 334.333, 802.333, 359.667, 815.667, 360.000, 799.667, 361.333, 819.000, 361.333, 811.667, 367.333, 812.333, 375.333, 823.667, 374.000, 833.333, 370.000, 802.333, 375.667, 789.…
cat_9_video_4.1, 940.333, 306.667, 958.000, 249.333, 936.000, 313.333, 907.000, 264.667, 893.333, 254.333, 920.333, 261.000, 907.333, 251.667, 906.000, 270.333, 960.333, 239.000, 950.667, 256.000, 952.667, 241.000, 959.667, 253.000, 943.333, 293.000, 956.000, 288.667, 940.000, 294.667, 958.333, 288.333, 943.667, 302.000, 940.667, 305.667, 950.667, 304.333, 954.333, 301.667, 929.333, 308.000, 912.…
cat_9_video_4.2, 679.000, 470.000, 690.333, 412.667, 670.667, 478.333, 650.333, 433.333, 636.333, 426.333, 662.333, 424.667, 649.000, 416.667, 651.000, 440.000, 692.667, 396.333, 686.000, 421.000, 685.333, 404.000, 696.333, 412.667, 681.000, 455.333, 692.667, 452.000, 679.333, 457.333, 694.333, 454.000, 683.333, 463.333, 681.000, 468.000, 688.333, 468.000, 695.000, 464.333, 663.000, 472.333, 645.…
cat_9_video_4.3, 513.000, 350.000, 548.333, 309.333, 512.667, 352.333, 493.667, 298.000, 480.667, 288.333, 508.667, 300.667, 493.667, 288.000, 488.667, 303.333, 565.667, 297.667, 534.000, 306.333, 548.667, 297.333, 553.333, 316.333, 506.667, 341.333, 526.333, 344.333, 502.333, 340.333, 529.333, 344.333, 513.333, 348.000, 514.333, 349.333, 531.000, 350.333, 541.667, 345.000, 502.667, 348.000, 490.…
cat_9_video_4.4, 722.000, 381.667, 754.667, 340.333, 721.667, 384.333, 703.667, 327.667, 693.000, 318.000, 717.000, 333.000, 705.000, 320.000, 700.667, 336.333, 772.333, 332.667, 743.667, 339.667, 758.000, 330.333, 760.333, 346.667, 716.333, 369.000, 733.000, 372.333, 713.333, 367.000, 736.000, 372.667, 723.000, 378.333, 722.333, 380.333, 736.667, 381.333, 749.333, 376.333, 711.000, 375.667, 701.…
cat_11_video_1.1, 581.000, 244.667, 584.000, 194.333, 582.333, 251.333, 536.333, 205.667, 522.333, 202.000, 550.667, 200.667, 534.000, 195.000, 538.333, 215.333, 592.333, 184.667, 576.333, 199.000, 581.667, 182.333, 589.667, 199.000, 573.667, 231.667, 584.667, 228.667, 572.333, 234.333, 586.333, 230.667, 580.667, 242.000, 581.000, 244.333, 588.333, 242.000, 594.667, 240.667, 571.333, 248.667, 559…
cat_11_video_1.5, 690.333, 522.000, 713.667, 461.667, 690.000, 524.667, 653.333, 466.000, 639.333, 459.667, 667.333, 465.000, 651.667, 454.000, 651.667, 474.333, 728.000, 448.333, 702.667, 464.000, 713.667, 451.333, 718.333, 465.333, 682.333, 512.000, 696.000, 511.000, 679.333, 515.000, 698.667, 512.000, 689.667, 519.667, 689.333, 521.667, 707.333, 517.333, 718.333, 505.000, 676.333, 522.000, 660…
cat_11_video_1.6, 518.667, 375.667, 537.333, 322.000, 516.000, 380.000, 493.667, 327.333, 480.000, 321.000, 504.333, 325.667, 493.667, 315.667, 491.333, 334.333, 548.333, 313.333, 532.333, 323.667, 538.000, 312.333, 543.000, 327.333, 515.667, 365.333, 527.333, 365.000, 513.000, 368.333, 530.000, 367.333, 520.333, 372.667, 520.000, 373.667, 530.667, 372.667, 540.000, 364.667, 507.333, 375.333, 494…
cat_11_video_1.7, 496.000, 418.333, 511.333, 376.333, 494.000, 434.667, 459.667, 376.667, 444.667, 370.000, 471.333, 375.333, 458.333, 362.333, 458.000, 384.333, 522.000, 369.000, 498.667, 373.667, 509.333, 360.000, 514.667, 383.000, 491.333, 398.333, 503.667, 397.667, 487.667, 402.333, 505.000, 401.333, 496.333, 411.000, 496.333, 416.000, 505.000, 423.000, 513.333, 425.667, 476.333, 425.667, 455…
cat_11_video_1.8, 600.500, 280.500, 613.500, 231.750, 601.750, 288.250, 563.000, 236.000, 550.000, 230.000, 578.250, 233.500, 561.750, 224.000, 565.000, 243.750, 623.250, 222.500, 603.000, 231.250, 611.750, 221.750, 616.000, 236.000, 596.500, 267.000, 606.500, 266.000, 595.000, 269.500, 608.000, 268.000, 600.250, 275.750, 601.500, 279.750, 609.500, 280.750, 617.750, 280.750, 591.000, 283.250, 574…
cat_11_video_2.3, 866.250, 385.500, 893.750, 361.750, 863.500, 398.250, 852.000, 345.000, 846.250, 334.000, 863.250, 348.750, 856.000, 335.750, 848.500, 350.750, 907.000, 355.500, 884.500, 357.750, 897.000, 348.000, 895.250, 365.000, 867.000, 369.750, 875.250, 372.500, 863.500, 371.000, 875.750, 375.750, 868.750, 378.500, 867.000, 384.000, 875.500, 391.250, 885.250, 400.250, 855.500, 386.500, 842…
cat_11_video_2.4, 849.500, 394.500, 881.750, 362.500, 846.000, 403.750, 839.250, 348.500, 830.750, 339.500, 849.000, 352.000, 842.500, 338.500, 834.500, 352.750, 892.000, 361.750, 872.250, 360.750, 884.250, 354.500, 881.750, 367.500, 848.250, 382.000, 858.500, 386.500, 845.750, 383.500, 859.750, 388.250, 850.500, 390.750, 849.250, 394.250, 857.000, 399.250, 863.000, 403.250, 841.750, 394.750, 832…
cat_11_video_2.5, 856.667, 375.667, 890.500, 340.250, 852.750, 383.250, 846.500, 327.000, 838.250, 317.750, 858.000, 329.000, 851.250, 317.250, 842.500, 331.500, 899.750, 338.500, 879.750, 340.250, 892.250, 334.000, 889.750, 346.500, 857.500, 361.250, 866.250, 364.250, 854.750, 362.000, 866.750, 366.000, 858.000, 370.250, 856.750, 374.000, 865.250, 378.750, 871.000, 382.000, 849.000, 373.000, 837…
cat_11_video_2.6, 797.000, 299.333, 816.667, 261.667, 796.333, 310.667, 772.667, 259.000, 764.000, 250.333, 783.333, 262.000, 774.333, 246.333, 770.667, 263.667, 827.667, 257.667, 809.333, 264.000, 818.333, 255.333, 820.333, 269.000, 794.333, 283.000, 805.333, 284.000, 791.667, 287.000, 807.000, 289.000, 799.000, 293.333, 798.333, 298.333, 804.333, 301.000, 812.667, 304.333, 785.333, 302.667, 767…
cat_11_video_2.7, 783.000, 484.333, 795.667, 434.000, 779.333, 492.000, 748.000, 440.333, 736.667, 434.667, 760.000, 437.667, 747.333, 430.667, 748.667, 446.667, 802.000, 423.667, 786.333, 434.333, 793.667, 422.333, 797.000, 436.000, 778.333, 470.000, 790.000, 468.667, 775.667, 472.667, 791.333, 471.333, 783.333, 478.667, 783.333, 482.000, 790.667, 484.000, 795.333, 482.000, 776.667, 487.333, 761…
cat_11_video_2.8, 765.667, 449.333, 786.667, 403.667, 763.333, 459.000, 734.333, 405.333, 723.333, 392.000, 746.667, 404.667, 735.667, 391.333, 734.333, 407.333, 795.000, 392.333, 777.667, 405.667, 785.667, 391.000, 788.333, 406.000, 762.000, 435.000, 776.333, 434.333, 759.333, 437.333, 776.667, 436.667, 766.000, 444.000, 765.667, 448.333, 774.333, 448.667, 781.667, 450.000, 751.000, 451.667, 732…
cat_11_video_2.9, 733.000, 466.333, 767.667, 418.333, 732.667, 469.667, 716.000, 407.667, 707.667, 401.000, 726.000, 412.667, 718.000, 401.000, 714.000, 414.667, 782.000, 417.000, 757.667, 419.000, 771.333, 410.000, 771.333, 425.333, 728.667, 451.333, 741.333, 453.333, 726.000, 453.333, 743.000, 455.667, 733.333, 461.667, 733.000, 467.000, 747.000, 468.000, 758.667, 464.333, 722.667, 464.000, 710…
cat_11_video_3.1, 821.667, 270.000, 826.667, 224.333, 822.667, 279.667, 782.333, 232.333, 769.333, 229.000, 796.000, 229.667, 779.667, 220.333, 783.000, 240.667, 834.667, 215.667, 817.667, 226.667, 824.333, 217.000, 830.000, 230.333, 815.000, 252.000, 826.667, 249.667, 813.000, 255.667, 829.000, 252.000, 821.333, 262.000, 821.667, 268.000, 831.333, 269.667, 839.000, 270.000, 807.667, 275.333, 789…
cat_11_video_3.2, 708.333, 375.667, 745.000, 334.000, 707.667, 379.000, 694.667, 321.333, 684.667, 314.000, 707.000, 324.000, 695.000, 311.000, 692.667, 327.667, 757.333, 329.000, 733.000, 334.000, 746.333, 323.333, 745.667, 340.333, 703.667, 362.667, 715.333, 365.000, 699.667, 363.667, 717.667, 366.333, 708.333, 371.333, 708.333, 376.000, 721.333, 379.000, 736.333, 378.333, 695.000, 373.333, 684…
cat_11_video_4.1, 322.667, 532.667, 350.333, 489.667, 324.333, 539.333, 300.333, 485.667, 285.667, 477.667, 311.667, 483.667, 298.667, 472.667, 299.333, 489.333, 363.000, 479.333, 339.000, 489.000, 350.000, 475.667, 353.333, 494.333, 318.333, 521.333, 331.667, 522.000, 316.667, 523.333, 333.333, 522.667, 323.333, 530.000, 322.333, 532.000, 335.667, 535.333, 348.000, 532.333, 315.333, 534.000, 305…
cat_11_video_4.2, 563.000, 200.667, 620.000, 173.333, 561.333, 210.000, 583.333, 147.333, 580.333, 135.667, 585.000, 149.333, 587.000, 139.000, 572.333, 150.667, 636.000, 169.333, 609.000, 170.333, 623.000, 160.333, 618.000, 179.333, 561.333, 181.000, 574.000, 188.333, 558.667, 183.333, 574.333, 191.667, 564.333, 193.667, 563.333, 198.000, 572.667, 211.000, 590.000, 216.667, 556.333, 199.333, 552…
cat_11_video_4.4, 588.667, 270.333, 616.667, 205.667, 590.667, 276.333, 550.667, 213.667, 534.333, 208.667, 564.000, 206.000, 546.333, 198.333, 550.333, 224.333, 630.333, 191.333, 603.333, 208.667, 615.667, 191.333, 622.667, 213.667, 580.333, 257.333, 596.667, 257.333, 576.333, 259.333, 599.333, 258.333, 588.333, 267.000, 588.667, 271.333, 604.333, 271.667, 618.000, 264.333, 578.667, 275.333, 562…
cat_11_video_4.5, 630.333, 235.000, 648.667, 172.000, 628.333, 244.000, 589.000, 184.333, 602.000, 174.667, 569.667, 173.333, 586.667, 166.667, 589.667, 191.000, 659.667, 160.000, 636.000, 172.000, 645.333, 157.667, 652.333, 177.000, 626.000, 219.000, 641.667, 217.000, 622.333, 221.667, 642.333, 219.333, 630.333, 229.000, 630.333, 233.333, 640.667, 237.000, 651.333, 235.333, 620.667, 237.333, 601…
cat_11_video_4.6, 613.000, 224.667, 640.333, 167.667, 615.667, 238.333, 577.333, 174.000, 563.000, 165.000, 592.000, 169.333, 576.333, 155.667, 578.333, 178.000, 653.333, 158.000, 625.667, 167.000, 637.667, 152.667, 642.000, 173.667, 605.667, 207.667, 619.667, 206.667, 601.667, 211.000, 622.000, 209.333, 612.667, 219.000, 612.667, 224.000, 623.333, 226.333, 634.000, 227.333, 603.333, 228.667, 588…
cat_11_video_4.7, 578.667, 513.667, 607.000, 450.667, 580.000, 518.000, 542.000, 453.333, 528.667, 445.333, 558.667, 451.333, 542.000, 436.667, 542.000, 462.333, 620.667, 439.000, 592.333, 450.000, 605.333, 437.667, 610.333, 456.667, 570.667, 501.000, 587.667, 499.667, 569.000, 505.000, 588.000, 502.333, 578.667, 510.000, 578.667, 512.000, 589.667, 513.667, 599.000, 511.667, 569.333, 514.667, 557…
cat_12_video_1.2, 425.000, 518.333, 451.667, 467.000, 425.000, 520.333, 396.000, 466.333, 383.333, 464.667, 409.000, 469.000, 395.333, 462.333, 395.000, 473.667, 465.333, 462.333, 440.667, 469.667, 451.000, 460.667, 455.000, 472.667, 417.333, 507.333, 433.333, 507.000, 416.667, 508.333, 435.333, 508.000, 425.000, 514.000, 424.667, 517.667, 441.333, 517.000, 451.333, 511.333, 414.667, 516.000, 403…
cat_12_video_1.3, 955.000, 503.333, 992.667, 455.333, 953.333, 509.000, 941.000, 444.333, 930.667, 437.000, 951.333, 448.000, 942.667, 436.000, 938.333, 451.000, 1009.667, 449.667, 982.000, 454.667, 995.333, 446.000, 995.333, 463.667, 949.000, 487.667, 961.667, 491.667, 946.333, 490.000, 963.667, 494.333, 954.667, 498.667, 955.000, 504.333, 966.333, 509.000, 980.000, 509.000, 942.333, 503.000, 93…
cat_12_video_1.4, 1058.333, 424.333, 1083.667, 370.000, 1058.000, 431.333, 1033.667, 376.667, 1020.000, 372.000, 1046.333, 375.333, 1031.000, 364.333, 1033.000, 380.333, 1095.000, 362.667, 1075.333, 372.333, 1083.333, 363.000, 1086.667, 375.667, 1055.000, 407.000, 1068.333, 407.000, 1052.333, 409.667, 1071.667, 410.000, 1058.667, 418.000, 1058.667, 424.000, 1069.000, 427.000, 1081.000, 426.667, 1…
cat_12_video_1.5, 821.000, 284.667, 846.333, 247.667, 816.667, 299.667, 802.333, 243.000, 790.000, 235.333, 814.667, 242.667, 803.667, 232.333, 801.333, 245.667, 858.667, 239.000, 838.000, 247.000, 846.333, 237.000, 849.333, 252.667, 820.333, 264.667, 830.667, 265.667, 816.333, 267.000, 833.000, 270.667, 823.667, 275.333, 821.667, 282.333, 830.667, 287.333, 839.667, 291.333, 812.333, 285.667, 801…
cat_12_video_1.6, 972.667, 369.333, 1002.667, 324.667, 971.333, 375.667, 958.667, 321.000, 946.667, 314.000, 969.000, 321.000, 958.667, 312.333, 957.333, 322.667, 1012.333, 320.667, 994.333, 325.333, 1002.333, 316.000, 1004.333, 327.333, 971.667, 352.000, 982.000, 353.000, 967.000, 353.667, 985.000, 356.333, 975.000, 361.667, 973.667, 367.000, 983.667, 372.667, 996.000, 371.667, 964.667, 368.000,…
cat_12_video_1.7, 675.333, 308.333, 686.667, 262.667, 670.333, 325.000, 646.333, 274.667, 638.000, 271.667, 658.333, 270.000, 645.000, 264.667, 646.667, 277.667, 694.333, 252.333, 679.333, 264.000, 684.667, 255.000, 688.667, 264.667, 669.667, 294.000, 680.000, 292.667, 667.333, 297.667, 682.000, 295.333, 674.333, 302.333, 675.000, 308.333, 680.667, 309.000, 687.333, 309.000, 663.333, 313.333, 650…
cat_12_video_1.8, 847.000, 383.000, 894.667, 345.667, 860.333, 400.000, 850.000, 332.000, 841.333, 322.667, 857.333, 334.333, 851.000, 322.333, 848.667, 334.000, 909.000, 341.333, 885.333, 344.667, 895.667, 334.333, 896.333, 347.333, 844.333, 359.333, 856.667, 364.000, 841.667, 361.667, 859.000, 367.333, 847.667, 372.333, 846.667, 381.000, 866.333, 392.000, 891.333, 391.000, 838.667, 378.333, 833…
cat_12_video_1.9, 860.667, 385.000, 912.667, 355.667, 859.333, 395.333, 866.667, 336.667, 859.000, 326.000, 873.333, 341.000, 868.333, 328.667, 864.000, 337.333, 925.667, 351.667, 899.333, 352.333, 913.333, 344.667, 914.000, 358.000, 860.667, 360.333, 872.000, 365.000, 859.333, 363.333, 874.667, 369.000, 863.333, 373.667, 861.333, 382.000, 875.000, 392.667, 890.333, 399.333, 855.000, 385.000, 850…
cat_12_video_1.10, 866.667, 403.333, 914.667, 366.667, 865.333, 412.000, 868.000, 351.333, 861.000, 343.000, 875.000, 354.667, 870.333, 343.000, 865.333, 353.333, 926.667, 361.667, 904.000, 363.667, 915.333, 357.000, 915.333, 368.667, 866.667, 380.667, 876.667, 384.667, 863.333, 382.333, 878.000, 388.000, 869.000, 392.333, 867.333, 400.333, 880.667, 409.667, 894.333, 413.667, 858.000, 402.000, 84…
cat_12_video_1.11, 899.333, 383.667, 931.333, 340.333, 899.333, 395.333, 880.333, 342.667, 870.000, 336.667, 888.000, 339.000, 879.667, 333.667, 879.333, 344.333, 940.667, 332.667, 920.333, 340.667, 928.667, 332.333, 890.333, 360.667, 902.667, 360.333, 887.667, 362.667, 906.333, 363.000, 897.000, 370.667, 898.667, 379.000, 899.000, 383.333, 917.667, 385.333, 888.667, 386.333, 877.667, 388.333, 93…
cat_12_video_2.2, 767.333, 441.000, 797.667, 409.000, 764.000, 450.333, 759.667, 398.667, 752.000, 389.667, 768.000, 402.333, 764.000, 389.667, 755.333, 406.333, 811.667, 404.333, 788.000, 410.000, 796.667, 399.667, 801.000, 415.000, 763.667, 426.667, 773.333, 428.333, 760.333, 428.667, 776.667, 432.000, 767.333, 436.333, 766.667, 440.667, 779.000, 444.000, 791.333, 446.667, 759.667, 439.333, 752…
cat_12_video_2.3, 819.000, 378.000, 855.333, 355.667, 813.000, 392.000, 806.667, 341.333, 798.333, 330.000, 817.000, 343.000, 809.667, 329.333, 804.667, 343.667, 869.000, 351.000, 844.333, 354.000, 856.667, 344.667, 855.667, 357.667, 820.667, 355.333, 832.333, 358.333, 816.333, 357.000, 833.333, 363.333, 822.333, 368.000, 821.000, 376.000, 830.000, 388.000, 840.667, 396.333, 806.667, 378.667, 792…
cat_12_video_2.4, 825.000, 427.333, 862.333, 415.333, 817.667, 442.000, 821.000, 396.000, 813.333, 385.333, 830.333, 396.333, 825.333, 385.333, 818.667, 397.000, 880.000, 414.000, 849.333, 409.000, 865.667, 404.333, 863.333, 417.333, 829.333, 408.667, 839.333, 412.000, 824.667, 413.333, 839.333, 418.667, 829.667, 420.000, 827.000, 425.667, 832.333, 437.000, 840.000, 448.333, 813.000, 430.000, 800…
cat_12_video_2.5, 817.333, 470.000, 854.667, 440.000, 814.333, 480.333, 811.667, 428.000, 801.333, 416.333, 822.667, 430.000, 814.000, 415.333, 810.000, 431.000, 865.333, 434.000, 843.333, 439.667, 854.667, 429.667, 856.000, 442.333, 818.333, 453.000, 827.333, 455.667, 814.333, 456.000, 829.333, 459.667, 819.667, 463.333, 818.000, 468.000, 828.000, 474.667, 837.000, 479.000, 809.000, 469.000, 799…
cat_12_video_2.6, 821.667, 446.333, 858.000, 415.667, 821.667, 462.000, 808.667, 407.000, 799.000, 398.000, 817.667, 409.667, 810.000, 394.667, 809.000, 407.667, 870.333, 411.000, 846.000, 415.000, 857.667, 406.333, 860.000, 417.667, 821.000, 428.333, 832.000, 430.333, 817.000, 430.667, 834.667, 434.000, 823.667, 438.667, 822.667, 444.333, 832.667, 449.667, 844.333, 455.333, 813.333, 446.333, 803…
cat_12_video_2.7, 613.333, 251.000, 651.000, 227.333, 608.333, 264.667, 612.000, 217.333, 602.667, 210.667, 620.333, 215.667, 616.000, 206.333, 609.000, 219.333, 663.000, 223.000, 640.000, 225.000, 652.333, 215.000, 653.000, 230.333, 611.667, 228.667, 623.333, 230.667, 609.333, 231.000, 626.000, 234.667, 615.000, 240.333, 614.667, 248.667, 627.333, 259.000, 644.667, 262.000, 601.667, 254.333, 589…
cat_12_video_3.1, 869.667, 393.000, 887.000, 355.333, 869.000, 406.667, 843.667, 356.333, 831.333, 348.333, 856.333, 355.333, 844.000, 344.333, 843.000, 359.333, 899.333, 346.667, 879.667, 355.667, 887.333, 344.667, 890.333, 356.667, 865.000, 374.667, 878.333, 375.000, 862.000, 378.000, 879.000, 378.000, 871.000, 383.667, 870.333, 390.667, 878.000, 393.667, 886.000, 396.000, 859.000, 394.000, 846…
cat_12_video_3.6, 800.000, 379.667, 838.667, 318.333, 799.000, 394.333, 765.667, 319.333, 749.000, 309.667, 783.333, 321.667, 764.667, 311.000, 764.333, 321.333, 853.333, 308.000, 824.000, 320.333, 838.000, 310.667, 840.000, 320.667, 791.000, 357.000, 806.667, 357.667, 785.667, 360.333, 812.000, 361.000, 800.667, 368.667, 800.667, 376.333, 812.667, 381.333, 829.667, 384.333, 786.000, 383.000, 769…
cat_12_video_3.7, 788.000, 393.500, 851.500, 322.000, 788.500, 414.500, 764.000, 304.000, 750.000, 292.000, 780.000, 313.000, 767.000, 297.500, 763.000, 308.000, 867.000, 315.000, 833.500, 321.500, 851.000, 315.000, 852.500, 325.500, 778.500, 362.000, 800.000, 366.000, 773.000, 365.000, 806.500, 371.000, 789.500, 381.000, 790.000, 390.000, 810.500, 398.000, 832.000, 402.500, 777.000, 394.500, 759…
cat_12_video_3.8, 315.000, 324.000, 349.500, 261.000, 318.000, 344.000, 279.500, 267.500, 262.500, 261.500, 292.500, 268.500, 277.500, 260.500, 278.500, 271.500, 360.500, 254.000, 336.500, 264.000, 347.500, 256.000, 351.000, 264.000, 305.500, 298.500, 323.000, 298.000, 301.000, 301.500, 327.500, 300.000, 314.000, 312.500, 316.000, 321.000, 333.500, 327.000, 349.000, 327.000, 303.500, 328.500, 286…
cat_12_video_3.9, 504.500, 450.000, 538.000, 384.000, 505.000, 452.000, 458.500, 387.500, 441.000, 377.000, 482.500, 390.000, 459.500, 380.000, 458.000, 391.500, 555.000, 374.000, 519.500, 384.500, 533.500, 375.000, 538.500, 388.000, 493.500, 432.500, 512.000, 432.000, 489.000, 435.500, 517.500, 435.000, 503.500, 444.500, 504.500, 448.000, 527.000, 443.500, 545.000, 436.500, 484.500, 447.000, 466…
cat_12_video_3.11, 885.000, 329.333, 935.333, 308.333, 875.667, 343.000, 884.333, 280.333, 876.000, 269.667, 896.333, 287.667, 890.333, 272.000, 882.333, 283.000, 951.667, 306.333, 923.333, 302.333, 939.667, 297.333, 935.333, 310.000, 888.667, 304.667, 901.333, 311.667, 882.667, 306.667, 903.667, 316.333, 889.000, 318.333, 885.667, 327.333, 895.667, 340.667, 906.000, 352.667, 871.667, 327.667, 85…
cat_12_video_4.1, 565.000, 426.333, 600.333, 389.000, 564.000, 430.333, 552.000, 377.667, 541.667, 368.333, 563.333, 381.333, 553.333, 370.000, 550.667, 380.333, 616.000, 382.000, 591.667, 386.000, 603.333, 380.000, 606.333, 392.000, 563.333, 409.000, 575.000, 411.667, 559.667, 410.333, 577.000, 414.333, 566.333, 420.667, 565.667, 426.000, 578.000, 432.000, 592.000, 431.333, 553.667, 425.000, 541…
cat_12_video_4.2, 611.333, 440.333, 633.667, 399.000, 608.000, 450.000, 587.333, 397.333, 575.667, 391.000, 601.333, 395.667, 588.333, 388.000, 587.667, 399.333, 646.333, 391.667, 626.333, 397.667, 635.000, 390.333, 635.667, 400.000, 610.333, 422.667, 623.000, 423.667, 605.667, 424.667, 623.667, 427.000, 612.667, 434.000, 611.333, 440.333, 620.000, 441.000, 624.667, 442.000, 597.667, 441.333, 580…
cat_12_video_4.3, 655.000, 443.333, 674.000, 400.333, 654.000, 455.333, 625.333, 402.333, 612.667, 397.000, 636.333, 401.000, 625.333, 392.667, 624.333, 405.333, 683.333, 393.333, 666.333, 400.000, 673.333, 390.000, 674.667, 402.667, 653.000, 425.333, 665.000, 425.333, 648.333, 428.333, 667.000, 429.000, 655.667, 435.000, 655.333, 441.000, 660.667, 442.667, 666.667, 443.667, 645.667, 445.667, 630…
cat_12_video_4.4, 655.667, 346.000, 689.333, 303.333, 654.000, 356.000, 637.000, 296.000, 624.667, 285.333, 651.000, 301.000, 640.667, 285.333, 635.667, 301.667, 704.333, 297.333, 679.667, 302.000, 690.333, 292.333, 691.000, 306.667, 653.333, 329.000, 665.667, 331.000, 649.667, 332.333, 669.667, 336.333, 657.000, 341.000, 656.333, 345.667, 667.667, 348.667, 676.667, 349.667, 646.667, 346.333, 635…
cat_13_video_1.1, 883.500, 344.500, 910.333, 292.667, 883.333, 349.333, 853.333, 294.000, 843.000, 289.000, 865.000, 294.667, 854.333, 286.667, 853.667, 297.333, 921.667, 283.333, 900.333, 292.000, 909.333, 283.333, 911.333, 294.667, 880.000, 329.667, 893.333, 328.333, 877.667, 332.333, 895.000, 330.000, 884.000, 339.667, 883.333, 344.667, 892.000, 344.333, 899.667, 341.333, 875.667, 344.333, 865…
cat_13_video_1.2, 817.667, 311.000, 838.000, 258.333, 818.667, 325.000, 778.333, 265.667, 762.333, 257.667, 793.000, 264.333, 779.333, 253.667, 778.333, 270.667, 849.000, 246.667, 826.333, 259.667, 835.667, 249.333, 839.000, 260.000, 810.667, 289.000, 824.333, 287.333, 806.333, 292.333, 826.000, 290.667, 817.000, 301.000, 817.667, 308.667, 827.667, 312.000, 835.667, 312.000, 809.333, 316.000, 797…
cat_13_video_1.3, 890.333, 428.000, 917.667, 370.333, 889.000, 440.667, 852.333, 369.333, 838.667, 356.333, 868.333, 372.000, 854.333, 355.333, 851.333, 372.000, 933.000, 360.000, 908.000, 371.667, 918.333, 359.000, 921.000, 375.333, 885.667, 403.000, 899.667, 403.000, 880.000, 404.667, 904.000, 404.667, 892.667, 417.000, 890.333, 425.667, 898.667, 431.000, 909.667, 435.667, 879.000, 429.333, 863…
cat_13_video_1.4, 921.000, 344.000, 951.500, 285.500, 921.500, 361.500, 881.000, 285.500, 863.500, 274.000, 898.000, 286.500, 882.500, 272.500, 879.500, 290.500, 963.000, 272.500, 936.500, 289.500, 947.000, 272.500, 953.000, 288.500, 911.500, 317.500, 930.500, 315.500, 908.500, 319.500, 935.500, 318.500, 921.500, 332.000, 921.500, 340.000, 935.500, 347.000, 947.500, 350.000, 904.500, 347.000, 885…
cat_13_video_1.5, 691.000, 481.500, 724.000, 402.000, 684.000, 489.000, 653.000, 404.000, 635.500, 390.500, 670.000, 410.000, 655.500, 396.500, 651.500, 412.000, 742.500, 391.500, 714.000, 409.500, 725.000, 394.500, 732.000, 407.500, 691.500, 458.500, 708.000, 459.500, 686.500, 462.000, 710.000, 462.500, 694.000, 474.000, 692.000, 481.500, 702.500, 482.500, 710.000, 480.000, 670.500, 481.000, 651…
cat_13_video_1.6, 351.333, 322.333, 372.333, 281.333, 351.333, 337.667, 319.667, 279.333, 303.333, 269.333, 331.000, 280.000, 318.667, 268.667, 317.000, 280.333, 383.667, 275.000, 361.667, 281.333, 370.667, 272.667, 375.000, 282.333, 346.000, 296.333, 359.333, 297.000, 340.667, 299.333, 362.333, 301.000, 351.667, 309.000, 351.333, 319.333, 363.000, 328.000, 372.333, 336.000, 336.333, 326.667, 322…
cat_13_video_1.7, 505.667, 262.000, 541.000, 223.333, 509.333, 279.333, 484.333, 228.000, 473.667, 219.000, 498.000, 226.333, 485.333, 213.667, 482.333, 230.333, 555.333, 214.333, 526.667, 222.667, 539.333, 209.667, 543.333, 222.667, 495.000, 236.667, 508.000, 235.333, 492.000, 241.000, 515.000, 238.667, 503.667, 249.000, 505.333, 258.333, 527.333, 269.000, 551.333, 266.333, 495.000, 269.667, 483…
cat_13_video_1.8, 550.333, 214.000, 615.333, 189.000, 545.667, 233.333, 577.000, 163.000, 570.333, 152.000, 579.667, 165.000, 579.667, 149.000, 569.000, 165.000, 634.333, 181.000, 600.333, 183.000, 614.667, 168.667, 616.333, 191.333, 554.667, 187.667, 564.667, 194.000, 551.667, 191.000, 567.000, 199.333, 554.667, 203.333, 551.000, 211.667, 568.667, 235.000, 601.667, 241.667, 544.667, 214.667, 539…
cat_13_video_1.9, 681.667, 218.333, 709.333, 185.000, 678.000, 235.000, 647.000, 170.000, 634.667, 156.667, 666.333, 173.000, 652.667, 153.667, 646.333, 172.667, 726.000, 175.000, 698.667, 179.000, 712.667, 165.667, 714.000, 184.667, 680.333, 187.333, 696.333, 190.667, 674.333, 191.333, 699.000, 197.000, 684.667, 204.333, 682.333, 216.000, 692.667, 227.667, 703.667, 239.667, 663.000, 223.333, 639…
cat_13_video_1.10, 599.000, 268.000, 654.667, 226.000, 597.000, 284.333, 597.667, 213.333, 589.667, 197.000, 604.000, 214.667, 600.000, 197.333, 591.333, 213.333, 673.333, 215.667, 639.000, 224.333, 655.000, 208.000, 657.333, 228.667, 595.333, 237.667, 609.667, 242.333, 591.000, 241.333, 612.667, 248.000, 599.667, 255.333, 599.333, 265.333, 619.667, 280.000, 644.333, 284.000, 591.000, 271.000, 58…
cat_13_video_1.11, 926.333, 311.000, 960.000, 254.000, 924.000, 328.000, 891.000, 247.000, 875.333, 231.333, 908.000, 251.000, 894.667, 230.333, 890.333, 253.333, 979.333, 241.000, 948.000, 256.333, 962.667, 236.667, 966.667, 262.000, 921.000, 286.333, 938.667, 287.667, 916.667, 289.333, 942.000, 291.667, 927.333, 301.000, 926.667, 309.000, 937.667, 314.667, 949.333, 319.333, 910.667, 314.333, 89…
cat_13_video_1.12, 556.750, 244.750, 590.250, 204.750, 556.000, 260.500, 532.500, 200.000, 519.500, 188.500, 544.750, 202.750, 533.250, 186.500, 531.000, 202.250, 605.250, 193.250, 576.000, 205.750, 589.750, 188.500, 592.250, 206.250, 550.500, 220.250, 564.500, 221.250, 547.250, 224.000, 567.750, 225.750, 557.250, 233.250, 557.250, 243.000, 567.500, 251.000, 578.750, 256.000, 547.250, 249.250, 53…
cat_13_video_1.13, 881.333, 369.000, 909.000, 309.333, 879.667, 384.667, 839.667, 311.667, 825.667, 298.000, 857.333, 310.000, 842.667, 296.333, 840.333, 314.333, 923.667, 296.667, 897.667, 313.000, 909.333, 297.333, 911.333, 311.333, 875.667, 342.667, 893.000, 343.000, 872.000, 347.333, 897.333, 347.333, 882.667, 358.667, 881.333, 365.333, 892.667, 370.667, 901.667, 372.000, 868.667, 371.667, 85…
cat_13_video_1.14, 796.333, 315.333, 824.000, 258.333, 794.333, 334.000, 754.667, 258.667, 738.333, 244.667, 773.333, 262.333, 756.333, 243.667, 754.333, 260.667, 837.333, 243.667, 810.333, 258.333, 821.667, 243.000, 826.333, 259.667, 788.667, 287.667, 803.000, 287.333, 783.667, 292.000, 807.000, 292.667, 794.333, 303.000, 795.667, 313.000, 808.333, 318.333, 822.000, 321.000, 783.333, 319.000, 76…
cat_13_video_1.15, 824.667, 342.000, 869.667, 305.333, 820.333, 358.333, 822.667, 288.000, 815.667, 278.000, 830.667, 294.333, 824.333, 283.667, 822.000, 290.000, 879.000, 299.000, 857.667, 307.000, 869.000, 299.667, 871.333, 307.333, 825.667, 316.667, 837.000, 320.667, 820.333, 318.333, 840.333, 324.667, 827.000, 330.333, 825.667, 338.333, 837.333, 348.667, 851.333, 357.333, 815.333, 341.667, 80…
cat_13_video_1.16, 840.333, 306.333, 890.667, 273.333, 836.000, 317.000, 840.000, 256.000, 832.667, 246.333, 847.333, 261.667, 841.667, 248.000, 837.667, 257.667, 900.333, 271.333, 876.667, 274.000, 889.000, 265.667, 891.000, 276.667, 841.667, 282.000, 852.333, 286.667, 837.000, 283.333, 854.333, 290.333, 842.667, 295.333, 840.333, 304.333, 852.667, 317.000, 866.000, 323.333, 829.667, 306.000, 81…
cat_13_video_1.17, 801.667, 329.667, 852.667, 296.667, 796.667, 344.333, 805.667, 278.333, 800.333, 267.667, 812.333, 282.000, 808.333, 271.667, 803.333, 280.333, 868.667, 290.333, 838.667, 293.667, 853.333, 283.333, 853.333, 299.000, 799.333, 304.333, 811.333, 308.667, 795.667, 307.000, 813.667, 313.667, 802.667, 319.333, 801.667, 327.000, 818.333, 338.667, 835.000, 346.000, 792.667, 331.000, 78…
cat_13_video_2.1, 826.000, 413.667, 864.667, 374.333, 822.333, 427.667, 808.000, 363.667, 798.333, 351.000, 819.333, 368.333, 810.000, 355.000, 807.000, 366.000, 876.667, 367.667, 849.333, 373.667, 863.333, 364.000, 864.667, 376.667, 821.000, 391.000, 834.333, 393.333, 817.000, 395.000, 837.667, 399.667, 826.333, 404.000, 826.333, 411.333, 835.667, 417.667, 846.333, 422.667, 814.000, 414.333, 800…
cat_13_video_2.2, 790.250, 380.000, 838.500, 347.750, 786.500, 391.500, 790.250, 330.500, 779.750, 317.500, 796.000, 336.250, 792.000, 321.000, 784.000, 332.500, 855.250, 340.250, 823.000, 345.750, 838.000, 336.750, 839.500, 349.500, 787.750, 359.750, 798.750, 365.000, 785.500, 362.250, 802.250, 368.750, 792.000, 371.250, 790.250, 378.250, 803.000, 387.250, 818.000, 394.000, 783.250, 381.500, 773…
cat_13_video_2.3, 687.333, 271.000, 741.333, 245.000, 681.000, 283.667, 696.333, 226.000, 689.667, 211.667, 701.000, 228.667, 696.667, 216.000, 692.333, 226.000, 759.333, 242.667, 725.667, 244.333, 745.000, 234.000, 743.667, 249.000, 688.000, 245.667, 699.333, 248.667, 683.333, 249.000, 703.333, 257.000, 688.667, 261.333, 687.333, 268.667, 706.000, 289.333, 737.000, 296.000, 677.333, 272.000, 667…
cat_13_video_2.4, 531.500, 433.500, 561.500, 358.000, 530.500, 445.500, 483.500, 372.500, 468.000, 367.500, 501.000, 373.000, 483.000, 363.500, 484.500, 376.500, 574.000, 345.500, 546.000, 363.500, 557.500, 349.000, 563.000, 361.000, 527.500, 415.500, 545.500, 415.000, 523.000, 420.500, 549.000, 419.500, 532.500, 427.500, 531.000, 433.000, 543.500, 434.000, 556.000, 431.500, 517.000, 436.000, 497…
cat_13_video_2.5, 495.500, 369.500, 538.500, 301.000, 494.500, 386.500, 456.500, 296.000, 442.000, 287.000, 476.000, 302.000, 457.500, 290.000, 456.500, 300.000, 553.500, 290.500, 523.500, 303.500, 537.000, 291.500, 541.500, 303.500, 493.000, 348.500, 510.500, 348.500, 487.000, 351.500, 513.000, 353.000, 497.500, 362.000, 496.500, 366.500, 507.500, 371.500, 520.000, 375.000, 483.000, 370.000, 468…
cat_13_video_2.6, 413.500, 300.000, 484.000, 261.500, 407.500, 316.500, 421.500, 229.500, 417.000, 210.000, 430.500, 236.500, 428.000, 217.000, 417.500, 230.500, 508.500, 260.500, 466.500, 260.500, 487.500, 247.000, 484.000, 264.500, 416.500, 266.000, 432.500, 274.000, 411.500, 270.000, 435.500, 284.000, 416.000, 289.000, 415.000, 296.500, 435.000, 320.500, 470.000, 329.500, 402.500, 298.500, 394…
cat_13_video_2.7, 352.250, 413.000, 361.000, 360.500, 360.250, 422.500, 312.000, 379.250, 300.250, 377.500, 322.500, 379.000, 309.750, 372.000, 313.000, 382.750, 367.250, 348.000, 350.500, 364.750, 356.250, 352.250, 362.750, 361.750, 340.500, 404.250, 351.750, 399.500, 339.250, 407.500, 355.000, 400.750, 349.750, 409.000, 352.250, 413.000, 362.500, 410.500, 372.000, 405.500, 345.500, 418.500, 338…
cat_13_video_2.8, 476.000, 259.333, 516.000, 212.333, 477.000, 277.333, 451.667, 215.000, 432.667, 205.333, 461.667, 216.000, 451.000, 202.667, 445.667, 217.333, 524.333, 204.667, 495.000, 216.000, 508.000, 202.333, 512.000, 216.000, 469.667, 235.000, 484.000, 235.000, 465.000, 238.667, 487.333, 240.000, 475.333, 249.333, 476.000, 256.667, 489.667, 265.667, 508.333, 274.667, 463.667, 264.000, 451…
cat_13_video_2.9, 506.667, 237.667, 540.333, 196.000, 504.000, 253.000, 476.667, 192.667, 460.667, 181.333, 489.667, 194.333, 476.667, 179.667, 474.333, 195.333, 552.333, 190.333, 526.000, 197.333, 538.667, 187.667, 541.333, 198.000, 505.000, 212.333, 518.000, 213.333, 499.000, 215.333, 522.333, 218.667, 508.333, 225.667, 508.000, 235.667, 520.333, 245.333, 535.000, 253.000, 492.333, 243.333, 475…
cat_13_video_2.10, 562.500, 308.000, 578.500, 228.000, 564.000, 327.000, 500.000, 246.500, 478.500, 235.500, 522.000, 245.500, 499.000, 233.000, 500.500, 250.000, 593.500, 211.000, 566.500, 234.000, 576.000, 216.500, 581.500, 230.500, 551.500, 275.500, 568.000, 272.500, 544.500, 280.500, 574.500, 278.000, 561.000, 292.500, 562.000, 304.000, 575.000, 308.500, 586.000, 309.000, 542.000, 315.000, 51…
cat_13_video_2.11, 818.333, 266.000, 830.333, 203.667, 826.333, 276.333, 777.000, 223.333, 763.000, 218.333, 786.667, 220.667, 774.667, 216.667, 776.333, 226.000, 836.333, 187.333, 817.333, 208.333, 825.667, 193.000, 832.000, 202.000, 802.333, 251.667, 813.667, 247.667, 801.333, 255.000, 816.333, 249.667, 811.000, 256.667, 816.667, 263.667, 829.000, 262.000, 840.667, 258.333, 813.000, 269.667, 80…
cat_13_video_3.1, 796.000, 442.333, 808.667, 380.000, 795.000, 455.667, 750.000, 386.667, 736.000, 377.333, 768.667, 385.667, 752.000, 373.667, 752.333, 393.000, 822.667, 367.333, 804.333, 386.000, 810.333, 371.000, 817.333, 382.667, 793.333, 418.000, 807.333, 415.333, 790.667, 422.000, 809.333, 418.667, 797.333, 430.333, 796.000, 439.333, 805.667, 439.333, 812.667, 438.333, 782.667, 444.333, 762…
cat_13_video_3.2, 770.000, 478.000, 801.667, 414.667, 769.667, 491.000, 734.333, 413.000, 717.667, 402.667, 750.000, 416.333, 736.333, 403.667, 732.667, 420.333, 817.000, 405.333, 788.333, 420.333, 801.333, 404.667, 805.667, 420.000, 762.333, 456.000, 778.333, 456.667, 759.000, 459.667, 781.333, 460.000, 769.333, 469.000, 770.000, 475.667, 781.000, 477.333, 793.333, 478.333, 758.667, 478.667, 742…
cat_13_video_3.3, 1092.333, 357.000, 1119.000, 313.667, 1092.333, 369.000, 1067.000, 309.333, 1055.333, 302.000, 1080.000, 314.333, 1068.000, 302.667, 1066.667, 314.333, 1126.000, 307.000, 1107.667, 317.333, 1116.667, 307.333, 1120.333, 315.333, 1087.667, 339.667, 1099.667, 339.333, 1085.000, 342.333, 1101.667, 342.667, 1092.667, 352.000, 1092.000, 355.667, 1102.333, 358.333, 1109.333, 358.667, 1…
cat_13_video_3.4, 842.333, 641.000, 885.000, 592.667, 842.333, 645.667, 827.333, 575.000, 815.333, 564.333, 837.667, 583.333, 828.000, 569.333, 820.667, 580.667, 900.000, 588.667, 869.333, 593.000, 884.667, 584.667, 886.333, 599.667, 834.333, 622.667, 850.000, 627.667, 832.000, 625.000, 852.333, 630.333, 840.667, 636.667, 841.667, 641.667, 857.000, 643.333, 872.333, 643.000, 833.667, 637.667, 824…
cat_13_video_3.5, 753.667, 326.667, 766.333, 276.333, 758.000, 344.333, 714.333, 293.667, 699.000, 290.333, 724.667, 292.667, 711.333, 287.333, 711.333, 295.333, 773.667, 268.000, 754.333, 284.333, 763.333, 271.667, 767.000, 278.333, 741.667, 304.000, 755.333, 300.000, 740.333, 310.000, 759.667, 304.667, 750.667, 313.333, 753.667, 323.333, 766.667, 329.667, 779.667, 333.000, 742.333, 336.000, 729…
cat_13_video_3.6, 726.667, 375.333, 744.333, 328.000, 727.667, 390.000, 689.667, 336.667, 672.333, 327.667, 703.667, 337.667, 691.000, 326.333, 688.000, 338.667, 754.667, 317.000, 733.000, 333.000, 742.667, 320.667, 746.000, 329.000, 720.333, 355.000, 733.000, 353.000, 714.667, 359.667, 735.333, 356.667, 725.000, 366.667, 727.333, 375.333, 738.000, 378.333, 748.333, 380.667, 714.000, 382.333, 698…
cat_13_video_3.7, 829.000, 326.500, 851.250, 284.750, 828.750, 338.500, 804.250, 288.000, 792.250, 279.000, 815.250, 289.500, 804.500, 278.000, 803.500, 290.250, 858.250, 277.250, 839.750, 289.250, 848.250, 277.750, 852.000, 286.250, 822.500, 310.250, 833.750, 309.750, 820.000, 313.000, 835.750, 312.500, 828.500, 319.000, 828.500, 324.750, 836.250, 326.500, 845.500, 327.750, 822.000, 328.250, 814…
cat_13_video_3.8, 950.333, 232.333, 982.000, 195.000, 951.667, 252.333, 923.667, 200.333, 909.333, 192.667, 935.667, 199.000, 924.000, 187.667, 923.333, 202.667, 996.333, 185.000, 969.000, 195.000, 980.667, 184.000, 984.000, 197.667, 941.333, 206.333, 955.333, 206.333, 938.333, 212.333, 957.667, 210.333, 949.333, 223.333, 949.667, 229.667, 964.333, 239.000, 982.000, 245.667, 936.667, 239.333, 925…
cat_13_video_3.9, 798.000, 362.000, 827.667, 311.000, 797.667, 374.333, 773.667, 309.667, 762.000, 303.667, 785.333, 314.000, 773.667, 302.667, 772.333, 315.667, 841.667, 303.667, 816.333, 316.000, 828.000, 303.000, 831.333, 316.000, 789.667, 343.333, 803.333, 344.000, 786.667, 347.000, 806.667, 347.333, 797.000, 354.667, 798.000, 362.000, 808.667, 364.333, 821.333, 369.333, 789.333, 364.000, 780…
cat_13_video_3.10, 778.250, 371.500, 798.250, 328.750, 775.500, 391.000, 746.000, 329.750, 730.500, 317.500, 758.250, 330.000, 749.000, 318.750, 745.250, 331.250, 808.000, 319.750, 787.250, 329.750, 796.000, 318.000, 800.250, 329.750, 774.500, 351.750, 786.000, 351.500, 771.000, 354.000, 788.250, 353.500, 778.500, 363.500, 778.250, 370.000, 786.750, 375.500, 795.750, 379.750, 765.750, 377.250, 74…
cat_13_video_3.11, 803.000, 353.667, 809.667, 311.000, 801.000, 371.333, 762.667, 313.667, 747.333, 305.333, 774.000, 311.667, 762.667, 301.000, 761.667, 316.667, 818.667, 301.000, 801.000, 312.000, 808.333, 299.667, 811.000, 313.000, 797.667, 329.000, 810.333, 327.667, 795.000, 333.000, 812.667, 330.667, 804.333, 337.333, 803.000, 349.000, 810.667, 351.000, 818.333, 351.333, 786.333, 358.667, 76…
cat_13_video_3.12, 804.000, 348.667, 802.333, 304.000, 803.667, 369.667, 757.333, 313.667, 741.000, 306.000, 773.333, 313.333, 759.667, 300.667, 757.333, 318.000, 806.000, 290.667, 793.667, 305.333, 798.667, 292.667, 805.667, 303.000, 796.667, 328.667, 807.000, 324.333, 794.667, 332.667, 810.333, 328.000, 803.333, 338.667, 804.333, 346.333, 813.000, 347.667, 818.667, 347.000, 787.000, 358.667, 76…
cat_13_video_3.13, 708.500, 330.000, 736.750, 296.250, 709.250, 349.000, 680.750, 298.000, 665.000, 290.250, 694.250, 297.000, 679.750, 285.250, 679.000, 300.000, 751.750, 284.500, 724.000, 295.750, 735.250, 282.750, 738.750, 297.000, 703.500, 308.250, 713.750, 307.500, 698.250, 311.750, 719.250, 311.500, 709.500, 319.250, 709.000, 327.750, 720.500, 335.250, 731.250, 341.500, 699.250, 337.000, 68…
cat_13_video_4.1, 785.500, 432.000, 830.000, 369.667, 785.000, 445.333, 756.333, 366.000, 740.000, 353.667, 768.667, 368.667, 757.000, 354.000, 753.667, 367.333, 843.333, 360.000, 814.000, 371.667, 827.333, 356.000, 831.000, 371.667, 777.333, 407.000, 793.667, 407.667, 772.333, 409.667, 799.000, 411.000, 785.667, 421.333, 785.667, 429.667, 800.333, 436.000, 815.333, 440.667, 774.000, 432.333, 758…
cat_13_video_4.2, 634.500, 461.000, 710.500, 430.500, 646.500, 481.000, 677.500, 379.000, 677.500, 363.500, 679.500, 384.500, 684.500, 371.500, 671.500, 379.000, 734.500, 424.500, 695.500, 418.500, 715.500, 410.000, 708.500, 438.500, 636.500, 417.500, 652.000, 432.000, 633.000, 421.000, 655.000, 439.500, 637.500, 441.000, 634.000, 452.000, 650.000, 474.500, 674.500, 487.000, 631.500, 444.500, 630…
cat_13_video_4.3, 615.500, 265.000, 700.500, 238.000, 622.500, 289.500, 659.500, 183.000, 655.500, 165.500, 659.500, 192.500, 666.000, 172.000, 647.500, 185.000, 725.500, 235.500, 682.500, 226.500, 708.500, 216.000, 696.000, 244.500, 617.500, 224.500, 629.500, 237.000, 617.000, 221.000, 639.500, 249.500, 618.000, 244.000, 614.000, 259.000, 634.000, 289.500, 664.500, 300.000, 611.500, 265.500, 610…
cat_13_video_4.4, 817.000, 316.000, 893.500, 279.500, 823.500, 339.500, 845.000, 243.500, 840.000, 226.500, 849.000, 252.000, 851.500, 233.000, 836.500, 246.500, 914.500, 271.500, 874.000, 272.500, 894.500, 258.000, 894.500, 283.000, 822.000, 282.000, 836.500, 292.000, 818.000, 284.500, 841.000, 298.000, 820.500, 303.500, 818.000, 311.500, 835.000, 329.000, 861.500, 340.000, 810.500, 311.500, 808…
cat_13_video_4.5, 960.500, 466.500, 1040.000, 391.000, 957.500, 478.000, 945.000, 357.500, 928.500, 336.500, 963.000, 369.500, 950.000, 344.500, 938.000, 365.500, 1060.500, 384.500, 1014.500, 389.500, 1039.000, 374.500, 1041.000, 400.000, 956.500, 432.000, 982.500, 441.000, 950.500, 433.000, 986.500, 446.500, 964.000, 454.500, 961.000, 465.000, 983.500, 473.000, 1008.500, 469.500, 944.000, 459.50…
cat_13_video_4.6, 800.333, 327.667, 848.000, 287.333, 796.333, 345.667, 783.000, 274.000, 773.667, 260.667, 796.333, 279.000, 787.333, 259.667, 780.000, 275.333, 862.333, 282.000, 829.667, 287.333, 846.667, 273.667, 848.667, 290.333, 799.667, 301.667, 812.000, 303.667, 793.000, 304.667, 816.333, 309.333, 802.333, 316.000, 800.667, 324.333, 812.333, 337.000, 827.333, 349.000, 786.667, 334.000, 769…
cat_13_video_4.7, 744.000, 318.667, 803.333, 292.667, 738.333, 335.333, 755.000, 272.000, 749.667, 259.000, 762.000, 276.333, 758.667, 263.000, 752.000, 273.333, 821.000, 287.667, 787.333, 288.667, 805.667, 278.333, 804.333, 294.667, 745.333, 292.333, 759.333, 299.667, 740.667, 294.333, 761.667, 303.333, 747.333, 308.000, 745.000, 315.667, 764.000, 335.333, 796.333, 341.667, 735.667, 318.667, 725…
cat_13_video_4.8, 744.333, 312.333, 806.000, 288.000, 740.333, 327.333, 764.000, 269.000, 760.333, 256.333, 768.667, 270.667, 767.667, 258.667, 759.333, 269.667, 823.333, 283.000, 790.000, 285.000, 807.667, 273.667, 806.000, 290.333, 746.333, 283.667, 759.667, 292.000, 744.000, 286.667, 760.333, 295.333, 747.667, 300.667, 745.667, 309.667, 763.000, 331.000, 790.000, 339.333, 736.000, 314.333, 729…
cat_17_video_2.1, 516.667, 280.333, 547.000, 233.667, 518.667, 293.333, 485.667, 236.333, 469.333, 226.000, 501.667, 228.000, 484.667, 218.000, 485.667, 240.000, 564.667, 221.333, 534.667, 230.333, 546.000, 217.000, 552.000, 238.333, 506.333, 266.667, 523.000, 266.667, 504.333, 268.333, 526.000, 268.000, 516.000, 275.333, 516.667, 281.000, 531.333, 287.333, 546.000, 283.667, 508.000, 286.000, 495…
cat_17_video_2.2, 506.333, 274.333, 537.000, 217.000, 507.000, 281.333, 474.333, 218.667, 456.000, 206.000, 488.333, 215.667, 473.333, 202.000, 470.333, 226.000, 554.333, 206.000, 522.000, 217.000, 536.333, 198.667, 542.667, 223.000, 497.667, 257.333, 513.000, 257.667, 495.000, 260.667, 516.333, 261.333, 505.667, 269.333, 506.333, 274.333, 522.667, 276.000, 534.333, 267.667, 494.000, 273.667, 481…
cat_17_video_2.3, 419.000, 466.000, 457.000, 409.333, 431.000, 468.333, 396.333, 394.333, 381.667, 385.000, 406.667, 395.000, 396.000, 383.000, 389.333, 400.333, 477.333, 400.333, 442.333, 403.000, 460.000, 394.000, 460.333, 417.667, 403.000, 457.333, 421.667, 460.667, 402.000, 460.000, 424.667, 462.333, 417.333, 464.000, 422.333, 467.667, 444.667, 467.000, 461.000, 457.667, 396.000, 454.667, 390…
cat_17_video_2.4, 802.500, 359.000, 833.000, 301.000, 805.000, 390.500, 748.500, 305.000, 716.500, 289.000, 768.500, 296.000, 743.500, 280.000, 746.000, 313.000, 854.000, 281.500, 814.500, 297.000, 833.500, 277.500, 839.500, 307.000, 791.000, 329.000, 811.500, 328.000, 786.000, 335.000, 818.000, 334.000, 801.500, 350.000, 801.500, 358.500, 822.500, 367.500, 843.500, 377.000, 780.500, 371.000, 755…
cat_17_video_2.5, 183.000, 334.500, 262.000, 278.500, 198.500, 356.000, 202.500, 255.500, 189.500, 236.000, 212.000, 255.500, 207.500, 229.500, 189.500, 257.500, 293.500, 267.000, 245.000, 269.000, 272.500, 251.000, 259.500, 293.000, 175.000, 304.500, 190.000, 311.500, 169.500, 307.000, 192.500, 315.000, 180.500, 330.000, 180.500, 333.500, 213.500, 350.500, 243.000, 354.000, 178.000, 338.000, 173…
cat_17_video_2.6, 363.000, 323.667, 431.000, 284.667, 370.000, 347.000, 384.333, 263.000, 376.000, 244.667, 394.333, 262.000, 393.000, 242.667, 371.667, 266.333, 457.333, 277.667, 415.000, 277.333, 441.000, 264.333, 427.333, 296.000, 361.667, 299.333, 374.000, 306.000, 357.333, 301.000, 378.000, 310.333, 362.333, 316.000, 362.000, 321.333, 383.333, 334.333, 409.000, 340.333, 356.667, 320.667, 355…
cat_17_video_2.7, 603.333, 397.333, 622.333, 345.000, 603.333, 404.667, 568.000, 351.667, 549.667, 341.000, 584.000, 347.667, 566.000, 333.000, 565.667, 356.000, 637.000, 333.000, 609.667, 344.667, 621.000, 328.000, 627.333, 350.000, 596.333, 381.667, 609.333, 381.333, 592.333, 384.667, 611.333, 384.667, 603.000, 392.333, 602.667, 397.000, 617.000, 394.667, 625.667, 385.667, 587.667, 398.667, 574…
cat_17_video_2.8, 599.333, 441.667, 638.333, 382.667, 600.000, 447.333, 574.667, 376.667, 559.000, 365.000, 589.667, 376.667, 574.333, 360.333, 572.667, 382.333, 655.000, 375.333, 625.333, 381.000, 639.667, 371.667, 642.333, 390.667, 591.667, 423.000, 608.333, 424.333, 588.333, 424.333, 611.667, 427.333, 599.333, 438.000, 599.000, 442.000, 619.000, 445.000, 631.667, 436.000, 586.667, 439.667, 573…
cat_17_video_2.9, 753.333, 350.667, 809.000, 295.000, 761.000, 362.000, 747.000, 277.333, 734.000, 258.333, 761.667, 282.667, 750.333, 262.333, 741.000, 284.333, 835.000, 290.000, 791.667, 291.000, 813.667, 277.333, 814.333, 306.333, 743.333, 328.333, 761.000, 335.000, 740.333, 329.667, 764.667, 338.333, 751.667, 344.333, 752.000, 349.667, 772.000, 357.667, 796.667, 355.667, 744.000, 346.333, 731…
cat_17_video_2.10, 752.500, 376.000, 811.500, 324.000, 757.500, 385.500, 747.500, 303.500, 733.000, 283.000, 763.000, 308.000, 750.000, 285.500, 741.000, 308.000, 836.000, 316.500, 795.500, 321.000, 817.000, 306.500, 815.500, 336.000, 746.500, 354.500, 764.000, 363.000, 742.000, 355.500, 768.500, 365.500, 752.000, 372.000, 751.500, 374.500, 780.000, 387.000, 805.000, 379.500, 743.000, 371.500, 73…
cat_17_video_2.11, 778.000, 439.000, 842.000, 394.000, 790.000, 452.000, 788.000, 360.500, 783.500, 339.000, 798.500, 367.000, 796.500, 343.500, 778.500, 361.500, 871.000, 386.000, 828.000, 386.500, 851.500, 372.000, 848.500, 403.500, 772.500, 411.500, 788.500, 422.000, 768.500, 414.000, 790.000, 427.000, 776.500, 433.500, 779.000, 439.000, 809.000, 449.500, 831.000, 449.500, 770.000, 433.000, 76…
cat_17_video_2.12, 917.000, 452.500, 980.500, 406.000, 916.500, 463.000, 911.500, 380.000, 902.000, 362.000, 924.000, 386.500, 917.500, 364.000, 903.500, 386.000, 1003.500, 398.000, 964.000, 398.000, 984.500, 385.000, 982.500, 413.000, 915.500, 430.000, 932.000, 437.500, 910.500, 434.000, 934.000, 444.000, 919.500, 445.500, 917.500, 449.500, 934.500, 461.500, 958.500, 466.500, 904.000, 449.000, 8…
cat_17_video_2.15, 806.000, 361.250, 852.750, 334.250, 805.000, 370.000, 811.000, 313.000, 806.250, 299.750, 818.500, 320.500, 817.750, 303.250, 804.250, 314.250, 870.000, 331.000, 838.250, 332.750, 856.250, 322.000, 854.500, 340.500, 804.250, 342.250, 816.000, 349.000, 801.750, 344.000, 816.750, 350.750, 806.500, 354.250, 806.250, 359.750, 815.000, 364.750, 824.500, 366.000, 799.500, 358.500, 79…
cat_17_video_3.1, 574.000, 497.667, 605.667, 437.333, 575.000, 502.333, 545.667, 434.000, 525.667, 425.667, 560.667, 435.333, 543.667, 421.333, 540.667, 443.000, 622.667, 429.333, 593.333, 437.333, 607.000, 425.000, 611.333, 446.000, 568.000, 479.000, 583.333, 480.000, 565.667, 481.000, 585.667, 482.333, 574.333, 491.667, 574.000, 496.667, 591.667, 496.333, 606.333, 489.000, 560.333, 493.667, 548…
cat_17_video_3.2, 887.333, 541.333, 927.333, 490.333, 886.667, 544.000, 863.000, 480.333, 852.333, 462.667, 879.667, 484.667, 865.667, 470.000, 859.333, 485.000, 945.000, 485.667, 914.333, 493.667, 930.000, 486.667, 933.333, 500.000, 883.667, 531.000, 898.000, 534.667, 880.667, 532.000, 900.333, 536.667, 888.667, 539.000, 888.000, 542.000, 902.667, 542.000, 918.000, 532.667, 868.667, 537.000, 853…
cat_17_video_3.3, 596.000, 350.000, 640.250, 317.500, 595.250, 350.250, 594.750, 294.250, 585.250, 282.250, 604.000, 305.000, 597.750, 284.250, 590.500, 299.250, 659.250, 314.750, 627.500, 310.750, 643.000, 304.250, 642.500, 325.250, 589.750, 337.250, 603.000, 342.250, 587.500, 339.750, 606.750, 345.250, 596.000, 347.750, 596.750, 351.500, 614.750, 356.500, 633.250, 351.750, 583.250, 340.750, 580…
cat_17_video_3.4, 815.000, 400.667, 873.667, 373.333, 810.333, 414.667, 815.000, 344.333, 811.000, 327.333, 827.333, 348.667, 821.000, 333.000, 812.333, 347.000, 893.000, 368.000, 856.667, 367.000, 878.000, 358.667, 875.667, 377.000, 816.000, 379.333, 829.333, 386.667, 811.667, 380.333, 833.000, 388.333, 817.000, 393.667, 815.667, 399.333, 829.333, 411.667, 847.333, 419.667, 803.333, 396.333, 791…
cat_17_video_3.5, 798.000, 419.000, 859.667, 385.000, 796.333, 433.667, 804.000, 357.667, 792.333, 340.667, 815.000, 363.000, 808.667, 343.667, 800.000, 359.667, 884.667, 381.333, 845.667, 381.000, 864.000, 370.000, 861.667, 392.667, 799.667, 393.000, 813.000, 401.000, 795.000, 395.000, 815.333, 404.333, 801.333, 411.000, 798.667, 417.000, 811.000, 424.667, 828.000, 434.000, 788.667, 415.333, 777…
cat_17_video_3.6, 798.000, 402.000, 857.667, 374.333, 790.333, 416.667, 806.667, 345.000, 797.000, 328.000, 819.667, 349.333, 813.000, 327.000, 798.667, 350.667, 883.667, 372.667, 845.667, 368.000, 866.000, 358.333, 856.667, 384.000, 797.333, 379.333, 812.000, 386.667, 794.667, 381.333, 814.333, 390.333, 800.667, 393.000, 798.667, 399.667, 812.000, 412.000, 826.000, 425.667, 789.667, 399.333, 780…
cat_17_video_3.7, 785.000, 407.000, 850.333, 384.000, 783.000, 427.333, 803.667, 352.667, 796.333, 332.333, 814.333, 358.000, 810.000, 337.667, 793.667, 350.667, 874.333, 385.000, 836.333, 378.333, 858.000, 369.000, 855.000, 396.333, 785.333, 383.333, 798.333, 392.333, 781.000, 384.667, 801.000, 395.667, 786.000, 398.667, 785.333, 404.667, 798.000, 421.333, 816.333, 437.333, 780.000, 407.333, 775…
cat_17_video_3.8, 758.500, 388.000, 824.500, 376.500, 756.500, 393.000, 777.000, 337.500, 780.500, 319.000, 785.000, 342.500, 792.000, 324.500, 769.500, 336.000, 848.000, 378.500, 807.000, 367.500, 830.500, 362.500, 821.000, 384.500, 763.000, 360.500, 774.500, 369.500, 758.500, 361.000, 776.000, 373.500, 761.000, 374.000, 758.500, 382.500, 769.000, 402.000, 785.000, 413.500, 749.500, 380.000, 749…
cat_17_video_3.9, 760.667, 384.667, 828.000, 371.667, 757.000, 389.667, 788.667, 328.333, 786.667, 310.333, 793.667, 336.333, 796.333, 319.333, 778.667, 330.000, 851.667, 375.000, 811.333, 366.000, 833.000, 358.667, 829.000, 379.667, 767.667, 364.000, 778.667, 372.000, 763.667, 366.667, 779.000, 377.000, 763.667, 378.333, 761.333, 382.333, 771.667, 397.000, 788.333, 409.333, 754.667, 379.667, 752…
cat_17_video_4.2, 504.500, 313.500, 562.500, 249.500, 503.000, 326.000, 492.000, 237.000, 475.500, 220.500, 507.000, 239.500, 491.500, 217.000, 484.000, 244.500, 588.000, 244.000, 547.500, 245.000, 567.500, 233.000, 568.000, 260.500, 496.000, 286.000, 514.500, 290.000, 492.500, 290.000, 518.000, 294.500, 505.000, 306.000, 504.500, 310.000, 522.000, 321.500, 541.500, 324.000, 495.500, 314.000, 489…
cat_17_video_4.3, 622.333, 493.000, 619.333, 440.333, 625.000, 497.667, 573.333, 459.333, 562.333, 461.000, 586.667, 458.000, 570.000, 452.000, 577.667, 467.333, 628.333, 431.667, 612.333, 447.000, 616.333, 432.333, 626.000, 444.333, 612.333, 481.667, 625.333, 476.333, 610.333, 485.333, 627.333, 476.000, 621.667, 490.333, 622.667, 493.000, 633.333, 485.333, 638.667, 476.333, 613.333, 499.667, 599…
cat_17_video_4.4, 230.000, 493.500, 270.000, 418.000, 239.500, 493.500, 199.500, 409.000, 182.000, 398.000, 211.500, 419.500, 197.500, 395.000, 187.000, 418.500, 288.500, 405.500, 251.000, 415.000, 270.000, 401.500, 276.000, 428.500, 205.000, 472.000, 230.000, 475.000, 200.500, 475.500, 237.000, 479.000, 225.000, 487.500, 231.000, 492.500, 260.500, 492.000, 281.000, 476.000, 212.000, 486.000, 199…
cat_17_video_4.7, 348.000, 353.000, 406.500, 276.000, 369.500, 364.500, 334.000, 265.500, 314.000, 245.500, 346.000, 269.000, 335.000, 242.000, 326.000, 269.000, 436.000, 263.000, 390.000, 273.500, 413.500, 256.500, 416.500, 289.500, 329.500, 325.000, 352.500, 328.000, 324.500, 327.500, 358.000, 330.500, 343.000, 342.000, 347.000, 350.000, 380.500, 356.000, 408.000, 350.000, 336.000, 348.000, 320…
cat_17_video_4.8, 195.500, 508.000, 235.500, 424.500, 214.000, 508.500, 152.000, 432.000, 127.500, 424.000, 168.500, 436.500, 149.000, 422.000, 147.500, 439.500, 253.000, 409.500, 216.000, 429.500, 233.000, 411.500, 243.000, 432.000, 184.500, 498.500, 205.000, 499.500, 178.500, 503.000, 209.500, 500.500, 196.500, 507.500, 200.000, 510.500, 225.000, 506.500, 245.000, 496.500, 183.000, 507.000, 165…
cat_17_video_4.9, 341.000, 347.500, 393.000, 292.500, 354.500, 356.500, 343.500, 274.000, 333.500, 260.000, 350.000, 280.500, 344.000, 266.000, 335.500, 278.500, 414.500, 290.000, 384.500, 293.000, 397.500, 285.000, 399.500, 301.500, 327.000, 324.000, 340.500, 330.000, 320.500, 326.500, 344.500, 334.000, 336.500, 342.000, 343.500, 351.000, 364.000, 352.500, 382.000, 350.500, 331.500, 343.500, 324…
cat_17_video_4.10, 334.667, 362.333, 383.000, 309.333, 348.000, 375.333, 337.333, 290.667, 325.667, 275.000, 341.000, 292.333, 337.333, 278.333, 328.333, 291.667, 402.000, 306.000, 369.667, 310.000, 385.000, 299.667, 387.667, 322.667, 321.000, 344.000, 335.333, 349.333, 318.000, 345.000, 338.333, 352.000, 329.000, 357.667, 330.667, 363.000, 350.000, 372.667, 369.000, 370.000, 325.333, 360.667, 32…
cat_17_video_4.11, 796.333, 337.667, 862.000, 295.667, 793.333, 353.333, 801.667, 271.667, 792.333, 258.667, 813.000, 277.000, 804.667, 260.667, 795.667, 276.333, 882.000, 291.000, 844.000, 296.000, 864.667, 284.000, 864.667, 303.667, 794.333, 313.000, 808.667, 320.000, 789.333, 314.333, 812.000, 323.667, 798.000, 327.667, 796.333, 336.333, 812.000, 345.333, 830.000, 349.667, 786.000, 335.000, 77…
cat_17_video_4.12, 781.000, 328.000, 836.333, 283.333, 769.333, 343.000, 777.667, 260.333, 770.333, 246.000, 787.000, 267.333, 781.667, 251.000, 769.667, 262.667, 858.333, 278.000, 822.000, 284.000, 840.333, 273.667, 841.667, 290.667, 779.333, 314.333, 794.333, 322.000, 776.000, 316.000, 796.000, 324.000, 782.333, 326.000, 781.333, 327.000, 793.333, 333.000, 806.667, 338.333, 770.667, 325.333, 75…
cat_17_video_4.13, 767.333, 313.000, 827.000, 274.667, 762.667, 326.667, 775.333, 251.333, 768.667, 236.333, 785.000, 256.000, 783.333, 237.000, 768.000, 255.667, 855.667, 270.333, 813.667, 271.667, 836.000, 257.333, 834.333, 283.333, 769.000, 286.667, 783.000, 293.333, 762.333, 288.333, 783.667, 297.000, 769.333, 302.333, 767.667, 312.333, 783.667, 322.000, 804.000, 334.000, 759.000, 310.667, 75…
cat_17_video_4.14, 753.333, 303.000, 818.667, 266.667, 756.333, 322.333, 769.000, 244.000, 761.667, 233.333, 779.000, 245.667, 772.667, 229.333, 762.667, 248.000, 844.667, 264.000, 806.667, 263.667, 827.000, 251.333, 823.333, 278.000, 751.333, 283.000, 764.333, 290.333, 745.667, 284.667, 766.000, 293.667, 753.333, 298.000, 753.333, 301.000, 768.000, 312.667, 790.000, 322.333, 746.333, 301.000, 74…
cat_19_video_1.1, 782.333, 432.667, 818.000, 394.333, 782.333, 432.667, 770.000, 380.333, 760.333, 373.667, 779.333, 390.000, 769.667, 371.333, 765.333, 385.667, 832.333, 390.000, 803.667, 385.667, 819.000, 381.667, 818.333, 398.667, 773.667, 419.667, 789.333, 425.000, 772.333, 422.000, 792.333, 427.333, 783.000, 430.000, 783.333, 433.333, 799.667, 436.000, 814.000, 432.667, 775.000, 430.000, 768…
cat_19_video_1.3, 774.333, 363.000, 833.000, 325.333, 780.000, 369.000, 789.667, 301.000, 787.333, 288.000, 796.667, 305.333, 796.667, 288.000, 785.000, 300.333, 851.000, 321.667, 817.667, 317.333, 836.333, 311.667, 833.000, 333.667, 771.333, 333.333, 785.667, 340.333, 766.667, 335.333, 787.000, 344.000, 773.333, 350.000, 774.333, 360.333, 797.333, 370.667, 819.000, 371.000, 770.000, 358.667, 770…
cat_19_video_1.4, 870.667, 320.000, 906.000, 294.667, 867.667, 334.333, 850.333, 281.000, 838.667, 268.333, 868.333, 283.667, 854.000, 265.333, 847.333, 286.333, 922.667, 288.667, 894.333, 287.667, 913.000, 279.000, 908.667, 302.667, 868.667, 297.667, 883.667, 302.000, 865.333, 300.000, 885.333, 306.000, 873.333, 309.000, 871.000, 317.667, 884.000, 329.333, 895.333, 341.000, 860.000, 321.000, 845…
cat_19_video_1.5, 864.667, 335.000, 914.000, 321.667, 857.333, 349.000, 854.333, 297.333, 847.667, 283.667, 871.333, 299.667, 862.000, 283.333, 851.333, 302.000, 930.667, 319.333, 895.667, 313.667, 915.667, 305.333, 911.000, 326.333, 868.333, 313.000, 881.000, 319.333, 865.333, 315.667, 881.667, 323.333, 869.333, 327.000, 866.333, 333.333, 874.667, 349.333, 893.000, 362.333, 853.333, 338.333, 835…
cat_19_video_2.1, 777.000, 423.000, 816.000, 384.000, 781.667, 427.667, 765.667, 370.333, 755.667, 362.333, 776.667, 375.667, 765.667, 361.333, 759.333, 376.667, 830.667, 378.000, 801.000, 379.000, 815.667, 372.333, 815.333, 387.000, 768.000, 413.667, 784.667, 419.000, 764.667, 415.333, 788.667, 422.000, 776.333, 423.333, 777.667, 425.667, 796.333, 429.667, 816.333, 427.333, 768.667, 421.667, 761…
cat_19_video_2.2, 769.333, 368.000, 824.333, 336.667, 781.667, 381.667, 785.000, 303.667, 780.000, 295.333, 788.333, 310.333, 790.000, 298.667, 779.667, 306.667, 844.333, 336.333, 817.333, 326.000, 831.333, 326.000, 824.667, 340.667, 763.000, 340.333, 778.667, 348.667, 759.667, 342.000, 780.667, 351.000, 769.000, 358.333, 768.000, 365.333, 786.667, 374.667, 809.667, 377.333, 764.667, 361.667, 764…
cat_19_video_2.3, 778.333, 355.000, 841.667, 324.000, 781.667, 363.667, 792.333, 299.667, 786.667, 285.333, 801.667, 303.667, 797.000, 285.333, 785.667, 301.333, 858.667, 321.000, 824.000, 317.000, 843.000, 310.667, 839.667, 329.333, 776.667, 328.000, 790.000, 335.667, 773.333, 330.667, 790.333, 339.333, 779.333, 346.333, 778.000, 352.667, 800.667, 365.000, 822.667, 365.333, 774.333, 351.000, 770…
cat_19_video_2.4, 873.000, 318.000, 909.000, 295.333, 867.667, 334.333, 850.667, 282.000, 836.667, 270.000, 869.333, 281.667, 854.333, 262.333, 848.333, 288.000, 925.333, 288.667, 894.333, 288.000, 911.667, 277.667, 908.000, 301.667, 873.000, 295.667, 889.000, 299.333, 869.667, 297.000, 890.333, 302.333, 875.667, 309.000, 873.667, 315.667, 888.667, 333.000, 906.667, 343.667, 858.000, 324.333, 835…
cat_19_video_2.5, 873.333, 323.667, 919.333, 310.667, 867.000, 338.333, 862.000, 288.333, 849.333, 275.667, 878.333, 290.333, 865.667, 276.000, 859.667, 292.333, 937.667, 305.667, 905.333, 301.667, 924.667, 293.000, 920.000, 316.333, 874.333, 297.667, 887.333, 302.667, 871.000, 300.000, 889.333, 306.000, 875.000, 311.000, 874.667, 321.333, 888.000, 337.333, 902.667, 350.333, 862.000, 327.333, 845…
cat_19_video_3.1, 395.500, 438.500, 428.000, 361.500, 398.500, 446.500, 352.500, 368.500, 335.500, 358.500, 373.500, 369.500, 353.000, 357.000, 352.500, 375.500, 442.000, 352.500, 410.000, 366.500, 427.000, 352.500, 433.000, 370.500, 382.000, 413.000, 408.000, 412.000, 378.500, 417.000, 411.500, 415.500, 394.500, 428.000, 395.500, 435.500, 416.500, 433.500, 433.000, 424.500, 380.000, 437.000, 369…
cat_19_video_3.2, 348.000, 538.667, 412.000, 385.333, 348.000, 542.667, 257.333, 404.667, 228.667, 388.667, 290.667, 408.667, 254.667, 388.667, 256.667, 408.667, 436.000, 367.333, 380.667, 396.000, 408.000, 375.333, 414.667, 390.000, 326.000, 507.333, 360.667, 504.667, 320.000, 512.667, 366.667, 511.333, 345.333, 524.667, 347.333, 534.000, 381.333, 534.667, 418.667, 518.667, 318.667, 535.333, 287…
cat_19_video_3.3, 588.250, 350.000, 601.250, 319.500, 587.750, 360.500, 557.250, 329.750, 547.250, 324.000, 569.000, 324.500, 558.250, 319.500, 558.250, 332.000, 607.000, 316.500, 590.750, 320.000, 598.750, 311.250, 602.750, 325.250, 578.000, 334.250, 588.500, 333.250, 576.750, 337.250, 591.250, 336.250, 585.500, 342.250, 587.000, 347.250, 597.750, 351.500, 606.250, 355.750, 576.750, 355.250, 566…
cat_19_video_3.4, 584.750, 378.750, 600.000, 346.500, 584.250, 391.250, 556.500, 352.250, 545.750, 348.250, 570.000, 349.250, 556.500, 344.250, 557.500, 356.000, 606.750, 343.750, 589.250, 347.250, 599.500, 341.000, 603.000, 353.250, 580.250, 364.750, 590.750, 364.500, 578.000, 367.500, 592.250, 367.250, 584.500, 373.000, 584.750, 377.000, 595.250, 384.250, 606.000, 388.250, 573.500, 384.250, 558…
cat_19_video_3.5, 595.250, 398.750, 606.750, 356.750, 596.000, 403.000, 561.500, 362.000, 548.000, 358.250, 577.000, 361.750, 559.750, 352.000, 561.250, 367.250, 614.250, 354.500, 596.500, 360.750, 606.000, 351.250, 610.500, 364.750, 588.250, 384.500, 602.000, 384.500, 586.500, 388.250, 603.250, 386.750, 595.250, 393.000, 595.250, 397.000, 603.750, 400.000, 609.250, 400.750, 586.500, 400.750, 571…
cat_19_video_3.6, 594.000, 407.000, 597.250, 366.750, 596.500, 414.250, 553.000, 379.000, 536.750, 377.500, 570.000, 376.250, 551.000, 370.250, 555.500, 386.500, 606.250, 351.750, 587.250, 371.250, 593.000, 355.000, 602.500, 368.750, 582.500, 392.500, 595.000, 388.250, 582.500, 395.750, 597.500, 389.500, 592.000, 400.250, 593.750, 405.250, 607.750, 404.750, 616.250, 395.750, 586.000, 413.500, 570…
cat_19_video_3.7, 567.000, 368.250, 584.500, 338.250, 570.000, 382.500, 536.500, 346.750, 523.500, 344.250, 551.000, 343.750, 535.000, 338.000, 538.500, 352.500, 593.250, 331.000, 570.250, 339.750, 579.750, 329.000, 587.000, 343.750, 557.000, 356.250, 570.000, 355.000, 556.000, 359.750, 572.750, 357.000, 565.750, 362.500, 567.500, 367.500, 581.750, 375.000, 594.000, 381.500, 558.500, 375.000, 544…
cat_19_video_3.8, 734.333, 291.667, 755.667, 240.667, 733.667, 296.667, 701.333, 246.333, 688.000, 242.667, 717.333, 247.667, 699.000, 238.333, 702.000, 252.667, 765.667, 234.333, 744.000, 244.333, 754.667, 232.333, 760.000, 246.667, 727.000, 279.000, 742.000, 279.000, 723.667, 282.000, 743.333, 282.000, 734.000, 288.333, 734.000, 291.667, 747.000, 290.667, 755.333, 283.667, 722.667, 293.000, 712…
cat_19_video_3.9, 730.000, 320.000, 755.667, 264.000, 731.333, 326.000, 697.000, 267.333, 685.000, 262.667, 712.000, 266.333, 696.667, 259.000, 697.667, 276.333, 766.667, 258.000, 740.333, 268.000, 753.667, 254.667, 758.333, 272.000, 721.000, 305.667, 738.000, 304.000, 718.667, 308.000, 740.667, 307.333, 729.667, 314.000, 730.000, 318.000, 745.000, 318.667, 755.667, 313.000, 719.333, 321.000, 706…
cat_19_video_3.10, 824.000, 368.667, 854.333, 320.000, 819.333, 373.000, 794.667, 315.333, 780.667, 304.667, 814.667, 322.000, 793.000, 303.000, 792.000, 322.667, 869.667, 310.000, 838.333, 324.333, 854.667, 309.667, 857.667, 327.333, 817.667, 355.667, 834.667, 357.333, 814.000, 357.667, 837.000, 360.000, 825.333, 365.000, 824.000, 368.333, 833.667, 369.667, 841.333, 365.000, 809.000, 367.000, 80…
cat_19_video_3.11, 661.750, 209.000, 691.250, 170.500, 667.250, 221.000, 639.000, 175.500, 624.250, 168.250, 651.750, 172.000, 637.000, 158.500, 638.000, 180.750, 702.250, 162.250, 678.250, 171.500, 690.000, 159.750, 695.250, 175.750, 653.500, 194.750, 667.750, 195.000, 653.500, 197.250, 669.000, 197.750, 663.500, 201.250, 661.500, 207.000, 677.250, 212.500, 699.750, 214.250, 653.000, 213.500, 63…
cat_19_video_3.12, 397.000, 376.000, 412.667, 314.333, 399.333, 382.000, 352.000, 324.000, 331.667, 320.000, 373.333, 322.667, 350.000, 313.000, 352.667, 332.000, 424.667, 304.333, 396.667, 318.667, 409.000, 303.667, 418.000, 319.333, 386.333, 356.000, 401.000, 354.000, 384.000, 359.667, 404.000, 356.667, 394.667, 367.000, 396.667, 373.667, 409.333, 373.667, 418.333, 370.333, 389.333, 380.333, 37…
cat_19_video_3.13, 423.667, 395.000, 424.667, 335.333, 426.333, 402.000, 369.333, 356.000, 350.333, 352.000, 389.333, 349.667, 366.333, 344.000, 372.000, 363.000, 434.333, 315.000, 414.667, 343.000, 419.667, 322.333, 433.333, 335.333, 410.000, 379.000, 425.667, 372.667, 408.333, 382.333, 429.000, 374.333, 421.333, 389.333, 423.333, 393.000, 433.333, 389.333, 441.000, 384.000, 415.667, 399.000, 40…
cat_19_video_3.14, 470.750, 380.500, 498.500, 347.750, 475.000, 394.750, 457.000, 345.500, 447.500, 339.500, 468.500, 340.750, 455.750, 332.500, 457.000, 350.500, 515.500, 337.250, 485.750, 342.250, 499.250, 330.500, 502.250, 351.000, 462.000, 365.750, 475.750, 367.250, 461.000, 368.250, 478.000, 369.500, 470.250, 375.500, 470.250, 378.750, 480.250, 382.750, 491.500, 386.250, 466.250, 382.500, 45…
cat_19_video_4.1, 776.667, 353.667, 811.667, 321.333, 788.000, 361.667, 771.000, 305.000, 760.667, 296.333, 779.000, 307.333, 771.667, 295.667, 767.333, 309.000, 826.333, 317.667, 795.667, 317.000, 813.000, 310.333, 810.667, 328.000, 765.333, 339.000, 778.000, 346.667, 763.667, 340.333, 778.333, 347.667, 772.667, 349.667, 774.333, 352.333, 791.667, 356.333, 806.333, 354.667, 770.000, 351.000, 764…
cat_19_video_4.2, 815.750, 409.000, 829.000, 361.250, 806.750, 416.000, 788.750, 370.750, 781.500, 366.750, 801.500, 365.000, 790.250, 360.250, 792.750, 375.500, 834.000, 355.500, 821.750, 365.250, 826.750, 354.500, 831.000, 365.000, 815.250, 397.000, 826.000, 396.500, 813.250, 398.000, 827.750, 397.000, 817.000, 403.750, 816.250, 407.500, 825.750, 407.750, 830.500, 403.500, 803.500, 409.500, 789…
cat_19_video_4.3, 483.000, 433.667, 487.333, 372.000, 484.667, 438.000, 433.000, 398.333, 417.000, 394.333, 448.667, 389.333, 431.667, 384.667, 437.000, 402.667, 494.000, 362.000, 479.333, 379.000, 485.333, 363.000, 491.667, 374.000, 474.000, 427.000, 492.333, 420.000, 471.333, 429.000, 494.667, 418.667, 483.667, 431.333, 484.333, 433.333, 495.000, 427.667, 505.000, 416.000, 468.333, 443.333, 447…
cat_19_video_4.4, 674.000, 416.000, 703.333, 361.000, 674.333, 418.667, 644.667, 362.000, 631.667, 356.333, 661.667, 361.667, 646.000, 354.667, 646.333, 367.333, 712.667, 357.667, 688.000, 363.000, 703.000, 353.667, 706.000, 370.000, 662.333, 404.000, 687.333, 406.000, 659.333, 405.667, 689.000, 406.667, 673.333, 413.333, 674.333, 417.333, 692.667, 416.000, 709.667, 409.333, 659.667, 416.000, 646…
cat_19_video_4.5, 678.750, 335.000, 683.250, 274.000, 681.500, 344.500, 629.250, 298.000, 612.500, 287.500, 645.500, 287.750, 630.000, 276.500, 632.000, 301.500, 690.750, 260.500, 673.000, 281.500, 680.750, 264.000, 689.500, 282.000, 671.000, 323.000, 692.000, 317.750, 669.750, 326.500, 694.250, 318.250, 680.250, 329.250, 679.500, 333.500, 695.750, 331.750, 706.500, 320.250, 663.500, 342.000, 651…
cat_19_video_4.6, 843.667, 314.667, 904.667, 296.333, 841.000, 329.000, 856.333, 268.333, 848.667, 258.000, 866.667, 267.333, 863.000, 248.667, 848.000, 277.333, 922.667, 292.000, 886.667, 288.333, 909.000, 281.333, 903.333, 300.000, 837.667, 297.667, 850.000, 305.000, 835.000, 299.000, 850.667, 308.667, 844.667, 309.333, 843.667, 312.333, 857.667, 326.000, 878.333, 337.333, 837.333, 314.000, 832…
cat_19_video_4.7, 789.333, 332.000, 851.000, 312.333, 793.000, 346.333, 814.333, 279.000, 810.667, 266.333, 821.000, 282.667, 818.667, 270.667, 810.667, 279.667, 856.000, 312.333, 830.333, 303.000, 846.333, 300.667, 841.667, 312.000, 786.333, 309.667, 800.000, 320.000, 783.000, 311.333, 801.333, 322.667, 790.000, 326.333, 788.667, 330.000, 809.667, 347.000, 839.333, 357.000, 785.000, 329.333, 782…
cat_19_video_4.8, 797.667, 346.667, 855.667, 325.000, 801.333, 360.667, 823.667, 289.667, 820.333, 276.333, 829.333, 292.667, 827.000, 280.667, 817.667, 291.333, 864.333, 322.667, 836.000, 314.000, 853.000, 314.333, 849.000, 328.333, 798.333, 319.333, 809.000, 328.667, 795.667, 321.333, 810.667, 331.000, 799.333, 334.000, 797.333, 342.333, 815.000, 359.000, 843.667, 368.333, 793.333, 344.667, 791…
cat_21_video_1.1, 541.000, 184.000, 596.500, 163.750, 537.000, 197.000, 560.500, 138.250, 557.750, 127.750, 563.000, 142.000, 563.500, 132.750, 555.250, 140.000, 617.750, 159.750, 582.250, 156.500, 601.000, 149.250, 597.500, 167.250, 542.000, 160.750, 553.250, 167.000, 540.250, 162.000, 555.250, 170.750, 542.500, 174.250, 541.750, 182.250, 551.750, 195.750, 569.750, 203.250, 534.750, 182.750, 530…
cat_21_video_1.2, 926.500, 428.250, 969.000, 391.750, 929.500, 430.750, 922.500, 371.250, 912.250, 358.000, 928.250, 374.750, 922.250, 361.250, 916.000, 371.250, 978.750, 387.500, 956.750, 387.250, 970.500, 381.750, 968.500, 396.000, 921.250, 414.500, 934.750, 421.500, 919.000, 415.500, 935.750, 423.250, 927.000, 425.000, 926.000, 428.000, 941.250, 432.750, 953.500, 429.750, 916.750, 419.500, 910…
cat_21_video_1.3, 987.750, 342.000, 1005.250, 304.000, 987.500, 352.500, 962.500, 307.000, 949.250, 299.750, 970.250, 307.250, 961.500, 300.250, 960.000, 308.000, 1011.500, 298.000, 997.000, 306.000, 1004.500, 299.000, 1005.750, 305.750, 984.000, 326.500, 994.500, 325.750, 982.000, 327.500, 996.500, 328.000, 989.500, 334.500, 988.500, 340.000, 993.750, 341.750, 1000.500, 343.000, 979.750, 342.750…
cat_21_video_1.4, 537.667, 589.000, 572.333, 528.000, 536.667, 589.667, 503.000, 529.000, 485.667, 521.667, 519.333, 533.667, 503.667, 522.000, 501.333, 536.333, 586.667, 518.000, 557.667, 532.333, 570.333, 520.333, 575.667, 534.333, 528.333, 578.667, 550.000, 579.667, 527.333, 581.000, 551.667, 580.000, 537.667, 586.000, 538.000, 588.333, 552.333, 587.333, 566.667, 580.333, 525.667, 588.667, 512…
cat_21_video_1.5, 945.667, 384.000, 1001.667, 327.667, 944.667, 399.333, 925.000, 312.000, 914.667, 300.333, 936.000, 315.667, 925.667, 306.333, 925.333, 314.000, 1018.333, 318.000, 979.000, 328.667, 1000.667, 314.333, 1002.000, 329.333, 937.667, 353.667, 957.333, 357.333, 933.667, 356.000, 961.000, 360.333, 947.000, 371.333, 945.667, 381.667, 957.000, 388.000, 969.667, 393.333, 933.000, 386.000,…
cat_21_video_1.6, 942.000, 385.667, 997.000, 332.000, 938.667, 403.667, 917.333, 312.000, 909.333, 298.333, 933.667, 319.333, 922.333, 300.667, 915.000, 313.667, 1016.667, 320.000, 977.333, 330.000, 1000.333, 312.000, 1001.333, 332.333, 936.333, 354.333, 955.333, 359.333, 933.333, 357.667, 958.000, 363.333, 942.667, 373.000, 942.000, 382.667, 952.000, 390.000, 968.333, 394.667, 931.000, 387.667, …
cat_21_video_1.7, 939.000, 370.667, 993.333, 320.000, 936.333, 394.000, 917.667, 306.667, 907.667, 289.333, 933.333, 312.000, 922.000, 290.333, 916.333, 308.333, 1017.333, 308.000, 973.000, 317.667, 994.333, 298.333, 995.667, 322.333, 931.000, 337.667, 953.333, 341.333, 927.333, 341.667, 955.667, 345.333, 940.333, 356.667, 939.000, 368.000, 957.333, 377.333, 980.667, 383.667, 926.000, 373.667, 90…
cat_21_video_1.8, 938.667, 374.333, 994.000, 321.333, 936.667, 396.000, 917.000, 307.000, 906.667, 289.667, 933.333, 311.000, 921.000, 292.333, 914.333, 309.000, 1015.333, 310.667, 973.333, 319.667, 995.000, 301.000, 996.000, 324.667, 933.333, 340.333, 951.000, 343.667, 925.333, 343.667, 956.333, 349.000, 939.667, 361.333, 939.000, 372.333, 954.667, 379.333, 979.000, 381.667, 918.667, 377.333, 90…
cat_21_video_1.9, 942.667, 377.333, 1000.000, 325.333, 939.667, 395.667, 922.333, 313.667, 909.333, 292.000, 936.333, 315.333, 923.333, 296.333, 919.000, 313.333, 1017.333, 313.667, 976.333, 323.667, 999.000, 306.667, 1000.000, 327.333, 936.667, 345.667, 955.333, 348.667, 930.333, 348.333, 960.667, 353.667, 943.333, 366.000, 943.667, 374.667, 956.333, 380.333, 973.333, 386.000, 929.333, 380.333, …
cat_21_video_2.2, 813.000, 340.250, 858.750, 302.000, 814.250, 349.250, 803.000, 291.500, 793.500, 276.000, 816.500, 286.500, 806.000, 270.750, 802.000, 293.500, 878.250, 294.250, 843.750, 298.750, 861.500, 281.250, 859.500, 304.000, 810.500, 317.000, 825.000, 321.750, 808.000, 319.250, 826.500, 324.750, 814.750, 332.000, 813.500, 338.750, 824.750, 345.500, 838.000, 352.000, 805.000, 341.000, 793…
cat_21_video_2.3, 828.333, 489.000, 877.667, 441.667, 828.000, 494.333, 822.000, 421.000, 809.333, 404.333, 831.000, 428.000, 824.000, 408.667, 813.333, 424.333, 895.333, 434.333, 859.000, 440.333, 879.000, 426.333, 880.000, 448.000, 822.333, 469.000, 840.333, 475.333, 819.000, 470.000, 842.667, 476.667, 829.333, 482.333, 828.333, 486.667, 843.667, 492.333, 863.000, 491.000, 817.333, 484.333, 809…
cat_21_video_2.4, 620.250, 464.500, 608.000, 424.250, 629.750, 472.750, 575.500, 461.000, 559.000, 465.500, 580.750, 450.750, 565.500, 452.000, 577.000, 463.000, 606.500, 410.000, 599.000, 430.750, 594.250, 415.000, 610.000, 425.000, 602.750, 459.250, 611.000, 448.750, 602.500, 461.750, 612.750, 449.000, 612.000, 458.750, 618.750, 463.000, 631.250, 458.750, 633.750, 447.000, 618.000, 475.500, 605…
cat_21_video_2.5, 582.250, 289.750, 613.500, 268.750, 578.250, 300.500, 566.750, 256.750, 557.500, 247.250, 578.500, 256.000, 570.250, 243.250, 566.000, 258.500, 623.750, 264.000, 601.000, 262.750, 615.000, 255.500, 613.250, 270.750, 582.500, 267.250, 594.500, 270.250, 578.750, 269.750, 596.250, 274.250, 586.000, 277.250, 582.500, 287.250, 590.250, 295.000, 601.750, 304.000, 572.500, 290.250, 559…
cat_21_video_2.6, 693.000, 247.000, 734.500, 211.000, 693.250, 255.250, 686.000, 195.500, 680.250, 181.500, 697.000, 198.250, 691.000, 183.500, 684.250, 198.000, 748.500, 202.750, 721.000, 206.250, 735.750, 195.250, 736.250, 213.250, 688.750, 229.500, 702.000, 234.000, 686.000, 231.000, 704.500, 236.500, 694.000, 241.000, 693.500, 246.000, 704.250, 252.500, 719.250, 253.500, 686.750, 248.000, 676…
cat_21_video_2.7, 665.667, 420.667, 697.667, 375.667, 666.000, 423.667, 645.667, 373.000, 634.000, 361.667, 654.667, 372.667, 644.667, 361.333, 644.333, 375.667, 706.333, 367.667, 683.000, 377.333, 695.333, 364.000, 698.667, 377.333, 659.333, 409.333, 673.667, 409.333, 657.667, 410.667, 675.000, 411.333, 665.333, 417.333, 665.667, 421.000, 679.333, 420.667, 690.667, 415.000, 657.333, 419.667, 647…
cat_21_video_2.8, 853.333, 484.667, 928.333, 428.333, 857.000, 495.000, 851.333, 397.000, 841.333, 384.000, 860.667, 405.333, 852.667, 392.000, 850.000, 399.333, 943.667, 419.667, 902.000, 427.667, 924.000, 413.333, 927.667, 431.000, 846.667, 460.667, 867.333, 469.333, 844.000, 462.000, 870.333, 471.000, 853.667, 479.333, 853.000, 482.333, 872.333, 493.667, 900.000, 489.333, 846.333, 478.333, 836…
cat_21_video_2.9, 822.000, 439.000, 891.500, 381.500, 834.500, 451.000, 818.000, 351.000, 809.000, 334.500, 827.000, 356.500, 819.000, 343.500, 816.000, 354.000, 912.500, 373.500, 866.000, 381.000, 889.000, 365.000, 892.000, 384.500, 812.500, 411.500, 831.000, 420.500, 809.000, 413.500, 835.500, 424.000, 820.500, 432.500, 821.500, 439.000, 851.500, 444.500, 872.500, 437.000, 815.000, 434.500, 807…
cat_21_video_2.10, 758.000, 347.000, 844.500, 319.500, 760.500, 372.500, 790.000, 284.000, 789.000, 266.000, 794.000, 286.500, 796.000, 271.500, 781.000, 280.000, 865.000, 307.000, 818.000, 308.500, 849.000, 295.000, 844.500, 322.000, 758.500, 310.500, 775.500, 325.000, 754.000, 313.000, 779.500, 330.000, 758.500, 336.000, 756.500, 344.500, 781.000, 368.000, 833.000, 374.500, 752.500, 342.000, 74…
cat_21_video_2.11, 774.333, 404.333, 857.667, 364.333, 779.000, 419.333, 789.667, 327.000, 789.667, 305.333, 799.000, 331.333, 795.000, 316.333, 787.333, 327.000, 878.667, 355.000, 829.333, 355.667, 858.000, 344.000, 857.000, 367.000, 770.333, 368.667, 790.667, 382.667, 767.000, 370.333, 794.333, 386.333, 773.667, 394.333, 773.667, 402.333, 809.000, 422.000, 848.333, 417.333, 766.000, 398.667, 76…
cat_21_video_2.12, 778.500, 435.500, 851.500, 388.000, 784.500, 449.500, 783.500, 348.500, 778.000, 333.000, 792.000, 357.000, 787.000, 344.000, 780.500, 351.000, 876.000, 379.500, 827.500, 384.500, 851.500, 366.500, 851.500, 391.000, 766.500, 408.500, 786.500, 418.500, 763.500, 411.500, 790.500, 421.000, 777.500, 429.500, 777.000, 435.500, 804.000, 450.000, 836.500, 449.500, 769.000, 431.000, 76…
cat_21_video_3.1, 796.000, 176.000, 822.000, 139.333, 796.667, 194.667, 761.000, 139.667, 745.667, 127.000, 777.333, 133.667, 759.333, 117.667, 762.000, 148.333, 835.000, 126.667, 806.000, 129.333, 819.333, 114.667, 824.667, 144.333, 788.333, 149.000, 803.000, 149.667, 784.000, 153.333, 810.000, 153.667, 794.667, 164.667, 795.000, 173.333, 805.667, 179.667, 818.000, 188.667, 784.667, 179.667, 772…
cat_21_video_3.2, 709.667, 326.333, 754.667, 274.000, 710.333, 330.667, 694.000, 264.333, 681.667, 252.667, 707.333, 259.000, 697.667, 244.000, 693.333, 266.667, 768.333, 264.000, 738.667, 268.333, 754.333, 251.667, 754.667, 277.000, 701.000, 302.333, 717.667, 305.667, 699.000, 304.000, 720.667, 307.667, 709.000, 320.333, 710.000, 323.667, 734.000, 328.000, 750.333, 321.000, 697.000, 324.333, 687…
cat_21_video_3.3, 788.667, 207.000, 814.667, 162.000, 790.667, 220.333, 755.333, 161.667, 741.000, 151.333, 771.667, 155.667, 754.000, 139.667, 754.333, 170.000, 829.333, 149.667, 802.667, 158.333, 814.000, 141.000, 819.000, 170.667, 782.333, 182.333, 795.000, 181.333, 778.333, 185.667, 800.000, 184.333, 787.667, 198.333, 788.333, 205.000, 799.667, 205.667, 812.333, 205.333, 781.333, 209.000, 767…
cat_21_video_3.4, 771.333, 200.333, 806.000, 165.000, 770.667, 217.333, 745.333, 163.333, 730.333, 153.333, 759.000, 156.667, 746.000, 144.333, 743.667, 165.667, 821.000, 155.667, 792.000, 159.667, 805.000, 143.333, 806.333, 167.333, 765.667, 175.000, 778.667, 175.667, 761.000, 178.000, 782.000, 181.000, 770.000, 191.333, 770.333, 197.667, 783.000, 204.667, 795.333, 211.333, 762.000, 206.333, 749…
cat_21_video_3.5, 879.750, 275.500, 921.000, 224.000, 879.333, 277.000, 865.667, 212.333, 852.667, 201.000, 875.333, 217.333, 864.500, 204.000, 859.333, 216.667, 937.000, 218.333, 906.667, 224.333, 921.667, 213.000, 922.333, 228.667, 873.750, 257.000, 889.500, 260.750, 871.500, 258.250, 891.000, 262.500, 880.250, 270.500, 880.250, 273.750, 892.750, 277.000, 905.000, 272.750, 871.750, 271.750, 862…
cat_21_video_3.6, 683.333, 458.333, 717.333, 389.667, 683.667, 462.667, 646.333, 390.000, 627.667, 376.333, 664.333, 390.667, 646.000, 372.333, 642.667, 396.000, 736.000, 373.000, 701.667, 393.333, 716.667, 374.667, 724.000, 396.000, 674.333, 442.333, 693.333, 440.667, 670.667, 444.000, 696.000, 443.000, 682.333, 453.000, 683.667, 459.667, 702.000, 455.667, 716.000, 444.667, 664.000, 458.000, 649…
cat_21_video_3.7, 682.000, 522.000, 722.000, 449.000, 683.000, 524.667, 644.667, 443.333, 627.667, 425.000, 663.000, 449.000, 647.667, 426.000, 642.667, 451.000, 744.667, 432.333, 704.000, 452.333, 722.000, 429.667, 730.000, 457.333, 671.333, 496.667, 694.000, 497.333, 667.333, 500.000, 697.667, 499.000, 682.000, 512.667, 682.333, 520.000, 700.667, 518.333, 717.667, 509.333, 665.000, 518.667, 649…
cat_21_video_3.8, 547.500, 254.000, 577.000, 221.500, 551.000, 268.750, 529.750, 225.250, 517.000, 218.500, 538.250, 219.000, 528.500, 210.750, 528.750, 226.000, 589.250, 213.750, 563.500, 219.500, 577.750, 208.000, 579.000, 223.250, 542.750, 234.250, 552.500, 234.750, 538.750, 238.000, 554.750, 239.000, 547.250, 243.500, 547.000, 252.000, 558.750, 258.500, 571.750, 263.250, 540.250, 260.250, 531…
cat_21_video_3.11, 770.000, 338.667, 840.667, 314.000, 769.333, 352.333, 789.667, 285.000, 787.667, 273.667, 794.667, 291.000, 794.667, 278.333, 787.000, 285.333, 859.000, 314.000, 819.667, 309.000, 842.333, 301.667, 839.667, 317.333, 771.333, 310.000, 785.667, 321.000, 768.667, 311.000, 788.000, 322.667, 772.333, 327.667, 770.333, 336.333, 792.333, 358.000, 825.667, 361.333, 764.000, 339.333, 75…
cat_21_video_3.12, 793.667, 371.667, 856.333, 333.000, 791.000, 383.667, 794.667, 310.333, 790.667, 294.667, 803.333, 314.000, 799.333, 300.333, 794.000, 311.000, 876.000, 327.333, 837.333, 328.000, 857.667, 320.333, 857.000, 335.333, 790.667, 342.000, 807.000, 349.333, 787.333, 343.333, 810.667, 352.667, 795.333, 363.000, 794.000, 369.000, 809.000, 381.000, 833.000, 387.333, 786.000, 370.000, 77…
cat_21_video_3.13, 832.667, 387.000, 893.000, 346.333, 829.000, 396.000, 821.333, 321.000, 812.667, 301.333, 833.667, 325.000, 827.333, 308.667, 818.333, 320.667, 908.333, 342.000, 874.000, 341.667, 894.667, 333.667, 892.667, 348.333, 833.333, 358.667, 849.333, 364.000, 828.333, 360.333, 852.000, 368.000, 836.333, 377.000, 833.000, 385.000, 844.667, 394.667, 858.333, 401.667, 819.333, 385.000, 80…
cat_21_video_3.14, 842.333, 428.667, 897.667, 376.333, 840.667, 438.000, 825.667, 361.667, 816.333, 346.000, 838.000, 367.667, 827.667, 351.333, 824.333, 364.667, 915.667, 363.000, 874.333, 374.000, 895.333, 364.000, 900.000, 377.333, 835.667, 402.333, 854.333, 407.000, 832.000, 404.333, 856.667, 408.667, 843.000, 418.667, 841.667, 426.000, 858.000, 433.000, 875.333, 437.000, 832.000, 429.333, 82…
cat_21_video_3.15, 852.000, 429.667, 916.333, 381.667, 848.333, 439.000, 844.000, 356.667, 838.000, 338.333, 858.333, 364.000, 848.333, 346.667, 842.667, 358.333, 933.000, 375.000, 892.000, 381.000, 914.333, 368.000, 916.667, 384.333, 850.333, 404.000, 867.000, 410.667, 846.333, 406.667, 869.667, 413.667, 854.000, 422.333, 852.333, 427.333, 863.667, 433.333, 877.667, 435.667, 841.667, 428.667, 82…
cat_21_video_4.3, 371.000, 368.000, 412.333, 308.000, 376.333, 379.667, 348.000, 306.667, 339.333, 295.333, 358.000, 309.667, 349.000, 300.333, 348.000, 308.667, 425.000, 299.667, 398.000, 311.333, 410.000, 299.333, 414.000, 310.000, 359.333, 347.000, 377.000, 348.667, 357.333, 350.000, 379.667, 351.000, 369.000, 361.333, 370.667, 366.667, 389.333, 369.667, 408.000, 365.333, 364.333, 369.667, 355…
cat_21_video_4.4, 738.667, 245.333, 757.667, 187.333, 739.000, 253.667, 692.333, 199.000, 674.667, 187.000, 710.333, 199.000, 691.333, 185.667, 691.667, 201.333, 765.000, 171.000, 741.333, 191.667, 753.667, 175.333, 759.333, 187.667, 730.333, 227.000, 747.000, 223.333, 728.333, 229.667, 749.000, 226.000, 738.000, 237.333, 738.667, 242.333, 746.333, 244.000, 757.333, 242.000, 730.333, 247.333, 712…
cat_21_video_4.5, 526.333, 373.333, 578.333, 325.000, 529.333, 384.000, 518.333, 314.333, 506.333, 298.333, 526.333, 315.333, 518.333, 302.000, 515.667, 317.000, 594.000, 314.667, 558.000, 323.333, 575.000, 311.333, 579.667, 327.667, 520.333, 350.333, 536.333, 354.000, 516.000, 352.667, 539.667, 357.000, 525.667, 365.333, 526.333, 372.333, 540.000, 379.000, 561.333, 379.333, 523.000, 374.333, 519…
cat_21_video_4.6, 652.667, 435.333, 687.333, 362.000, 653.333, 455.667, 598.333, 377.000, 574.667, 363.333, 621.667, 377.667, 597.000, 356.667, 597.000, 381.000, 697.667, 351.000, 668.333, 366.000, 682.667, 345.667, 688.333, 364.000, 638.667, 403.333, 663.000, 401.000, 636.000, 407.667, 665.667, 401.667, 651.000, 420.000, 652.333, 432.333, 667.333, 438.667, 682.667, 445.667, 637.667, 441.333, 621…
cat_21_video_4.7, 692.500, 520.500, 730.500, 443.500, 687.000, 525.000, 646.500, 453.000, 633.000, 438.500, 670.000, 452.500, 650.000, 437.000, 647.500, 457.000, 741.500, 427.500, 711.000, 448.000, 726.000, 431.500, 730.000, 446.500, 692.500, 503.000, 710.500, 500.000, 684.500, 506.000, 714.500, 502.500, 697.000, 517.500, 696.000, 517.500, 712.500, 514.500, 728.500, 501.000, 677.500, 519.000, 656…
cat_23_video_1.1, 554.000, 458.333, 584.667, 406.667, 552.667, 461.000, 527.000, 403.333, 514.000, 392.333, 542.667, 406.667, 530.333, 389.000, 525.667, 411.667, 596.000, 396.667, 573.333, 411.667, 584.667, 395.000, 590.000, 411.333, 551.333, 441.000, 566.667, 443.000, 546.667, 442.000, 569.000, 445.000, 555.333, 453.667, 554.333, 456.333, 569.000, 457.000, 581.667, 452.333, 540.333, 455.000, 524…
cat_23_video_1.2, 1070.500, 391.000, 1099.750, 366.250, 1063.250, 402.000, 1055.500, 346.750, 1048.250, 333.500, 1069.500, 351.250, 1061.500, 332.000, 1053.500, 347.750, 1114.000, 363.250, 1090.250, 360.750, 1105.250, 352.000, 1101.750, 368.750, 1075.500, 369.000, 1086.250, 374.500, 1071.250, 370.000, 1087.250, 378.000, 1077.250, 381.250, 1072.000, 388.750, 1079.000, 397.250, 1089.500, 404.750, 1…
cat_23_video_1.3, 966.500, 336.250, 981.250, 300.000, 959.500, 346.750, 936.250, 292.250, 928.750, 281.250, 950.250, 292.750, 940.750, 276.500, 935.500, 294.750, 993.750, 292.000, 976.500, 297.500, 984.250, 286.500, 988.000, 305.250, 966.000, 314.500, 978.250, 316.750, 964.000, 315.250, 979.750, 319.000, 969.250, 327.000, 967.000, 334.500, 972.000, 339.750, 978.250, 343.500, 952.750, 335.000, 938…
cat_23_video_1.4, 881.000, 525.333, 911.333, 469.333, 892.333, 535.667, 856.667, 475.000, 844.667, 468.667, 866.000, 477.333, 853.333, 459.000, 853.667, 482.333, 923.333, 455.333, 898.667, 470.333, 908.667, 452.000, 916.667, 475.667, 870.333, 506.000, 885.000, 505.000, 868.333, 509.000, 888.333, 507.333, 878.667, 517.000, 880.333, 523.000, 897.000, 526.000, 914.000, 519.000, 875.667, 528.333, 866…
cat_23_video_1.5, 951.333, 398.333, 1008.000, 334.333, 949.667, 408.000, 921.667, 320.333, 909.333, 303.333, 937.333, 324.667, 925.333, 302.000, 918.333, 325.333, 1029.667, 321.333, 988.333, 333.000, 1008.000, 314.667, 1014.667, 343.667, 945.333, 371.667, 962.667, 374.333, 937.000, 370.667, 969.333, 377.000, 951.000, 387.000, 952.667, 396.000, 975.000, 400.333, 996.000, 398.000, 934.333, 396.667,…
cat_23_video_1.6, 1060.000, 423.500, 1123.000, 367.000, 1054.500, 436.000, 1040.500, 344.500, 1027.000, 329.500, 1055.000, 352.500, 1043.500, 324.500, 1031.000, 353.000, 1146.000, 357.500, 1103.000, 363.500, 1127.000, 346.500, 1126.000, 375.500, 1056.000, 392.000, 1075.000, 396.500, 1050.500, 394.000, 1080.500, 401.000, 1061.000, 411.500, 1060.500, 420.000, 1079.000, 429.500, 1106.000, 433.500, 1…
cat_23_video_1.7, 982.000, 366.500, 1046.000, 312.000, 980.000, 378.000, 965.000, 289.500, 952.500, 274.500, 978.500, 298.500, 967.000, 271.500, 957.500, 298.000, 1066.000, 303.000, 1024.500, 311.000, 1050.000, 292.500, 1049.000, 322.500, 982.000, 334.000, 1000.000, 339.000, 973.500, 335.500, 1006.000, 344.500, 984.500, 355.000, 983.000, 363.000, 1003.500, 374.500, 1025.500, 381.500, 966.500, 365…
cat_23_video_1.8, 987.333, 404.000, 1050.667, 352.000, 983.000, 420.667, 968.000, 327.667, 957.333, 312.000, 984.000, 337.000, 974.000, 310.000, 959.667, 332.000, 1070.667, 343.000, 1031.000, 350.000, 1057.667, 331.667, 1052.667, 363.000, 985.000, 376.333, 1002.000, 380.667, 979.333, 375.667, 1009.000, 384.667, 990.333, 392.667, 988.333, 402.000, 1005.333, 410.667, 1024.000, 418.000, 971.000, 402…
cat_23_video_1.9, 982.333, 379.000, 1047.000, 333.333, 978.333, 390.667, 965.667, 306.333, 956.333, 287.000, 980.000, 313.000, 972.667, 285.333, 958.000, 308.667, 1068.333, 323.333, 1027.333, 326.667, 1050.667, 310.333, 1050.000, 341.667, 982.667, 351.667, 997.667, 357.333, 977.000, 352.333, 1002.333, 361.667, 985.333, 370.000, 983.333, 379.000, 996.333, 388.000, 1012.000, 394.667, 968.000, 376.6…
cat_23_video_2.1, 610.333, 477.667, 632.667, 410.333, 610.667, 482.000, 565.000, 423.667, 547.000, 416.000, 580.000, 422.000, 564.667, 410.333, 565.000, 433.333, 646.000, 395.333, 620.000, 416.333, 631.000, 397.000, 638.333, 416.333, 601.000, 460.667, 617.667, 457.333, 596.667, 462.333, 620.333, 458.000, 609.667, 472.333, 610.000, 477.667, 620.667, 475.000, 630.333, 467.667, 598.000, 480.333, 581…
cat_23_video_2.2, 586.000, 535.667, 622.667, 478.333, 586.667, 539.000, 553.333, 473.000, 539.667, 462.667, 566.667, 476.667, 554.667, 463.000, 550.667, 481.333, 637.000, 469.333, 605.000, 480.333, 621.000, 466.333, 626.333, 485.000, 575.333, 519.000, 592.000, 519.333, 572.667, 521.667, 594.333, 521.333, 585.333, 530.667, 586.333, 536.333, 602.333, 535.000, 615.667, 528.667, 572.667, 533.333, 560…
cat_23_video_2.3, 618.333, 498.667, 651.667, 438.333, 619.333, 502.000, 581.000, 439.667, 565.333, 430.000, 597.000, 442.333, 581.000, 427.000, 579.000, 447.333, 665.333, 424.000, 636.667, 439.667, 648.333, 424.333, 657.667, 442.667, 610.667, 481.667, 628.000, 480.333, 605.667, 482.333, 630.667, 481.667, 618.333, 492.000, 618.333, 496.333, 634.333, 496.667, 647.667, 488.667, 604.333, 494.667, 589…
cat_23_video_2.4, 440.250, 328.250, 458.750, 289.000, 444.000, 340.750, 406.250, 296.500, 393.750, 288.750, 421.250, 295.750, 403.500, 280.250, 406.000, 298.250, 465.250, 274.000, 445.750, 289.500, 453.500, 272.000, 461.000, 290.000, 434.500, 312.500, 445.500, 311.250, 431.750, 315.000, 447.000, 312.750, 439.250, 320.750, 440.000, 326.000, 451.500, 328.000, 459.000, 328.000, 433.500, 331.750, 426…
cat_23_video_2.5, 482.500, 340.250, 500.250, 295.750, 484.250, 347.250, 449.250, 304.000, 437.250, 295.750, 462.000, 302.000, 449.500, 290.500, 448.500, 307.750, 508.250, 286.000, 489.750, 297.750, 499.500, 283.500, 506.250, 300.250, 476.250, 324.000, 487.500, 323.250, 472.750, 326.500, 489.500, 325.000, 482.000, 332.750, 483.000, 338.500, 494.500, 338.000, 504.750, 338.000, 472.000, 342.000, 459…
cat_23_video_2.6, 884.750, 329.500, 910.250, 293.500, 883.750, 337.250, 859.250, 289.000, 851.500, 275.500, 873.250, 290.250, 862.500, 276.500, 858.750, 292.750, 925.500, 283.750, 902.250, 294.250, 910.500, 281.750, 914.500, 296.750, 882.000, 315.250, 893.500, 316.500, 877.250, 316.250, 896.250, 318.750, 885.000, 322.500, 884.750, 328.000, 893.500, 331.500, 900.750, 332.250, 877.500, 331.250, 868…
cat_23_video_2.7, 959.250, 357.000, 998.750, 304.000, 960.000, 368.250, 931.000, 303.500, 918.750, 293.250, 939.250, 303.750, 930.000, 293.750, 928.750, 305.250, 1011.500, 291.250, 983.750, 305.500, 994.750, 290.500, 1000.750, 303.750, 953.000, 337.000, 965.250, 337.000, 948.250, 338.000, 969.250, 338.250, 958.250, 346.250, 959.250, 355.000, 972.250, 358.750, 986.750, 359.750, 951.000, 358.500, 9…
cat_23_video_2.8, 941.250, 341.000, 976.500, 294.500, 943.750, 355.250, 908.000, 301.250, 897.000, 291.750, 923.000, 300.250, 905.250, 285.250, 907.000, 303.250, 988.750, 280.000, 957.000, 295.750, 975.500, 278.250, 978.250, 295.500, 931.000, 317.000, 944.000, 315.250, 926.000, 321.250, 948.750, 319.500, 938.500, 330.250, 940.500, 339.500, 960.000, 344.000, 979.500, 337.500, 930.250, 345.250, 918…
cat_23_video_2.9, 942.000, 372.667, 982.000, 325.667, 942.333, 385.667, 916.333, 325.667, 903.333, 315.333, 929.333, 327.000, 915.000, 312.333, 912.667, 327.000, 997.000, 315.333, 965.667, 327.667, 979.333, 311.333, 983.667, 327.333, 934.000, 351.333, 948.667, 352.000, 930.667, 354.000, 951.000, 354.667, 940.667, 364.667, 942.000, 370.333, 955.667, 376.667, 970.667, 379.667, 932.000, 376.667, 921…
cat_23_video_2.10, 949.333, 384.000, 989.667, 335.333, 949.333, 396.667, 923.333, 333.333, 909.333, 321.000, 933.000, 335.667, 921.000, 318.667, 918.000, 337.667, 1003.667, 323.333, 972.333, 336.333, 989.333, 319.000, 991.333, 339.000, 941.000, 361.333, 956.000, 361.000, 936.667, 364.000, 959.000, 364.667, 948.000, 374.333, 949.000, 382.000, 970.333, 387.667, 990.000, 379.667, 938.667, 385.667, 9…
cat_23_video_2.11, 951.000, 367.000, 991.667, 321.000, 951.667, 384.000, 923.667, 317.667, 913.333, 308.000, 937.667, 321.333, 924.333, 304.000, 921.000, 323.333, 1008.667, 308.667, 975.667, 322.333, 991.667, 303.667, 994.667, 324.000, 942.667, 346.667, 957.333, 346.667, 939.000, 350.333, 961.333, 351.000, 950.667, 360.000, 949.667, 366.333, 965.333, 373.667, 984.333, 372.667, 942.667, 372.667, 9…
cat_23_video_3.1, 765.500, 436.500, 775.750, 397.750, 759.500, 447.000, 733.000, 399.250, 721.250, 390.250, 745.750, 397.250, 733.000, 384.000, 733.500, 402.000, 783.250, 387.500, 769.750, 397.500, 776.500, 383.750, 778.250, 399.250, 762.250, 418.750, 772.250, 418.250, 758.000, 422.250, 774.250, 421.750, 765.500, 429.000, 765.500, 434.500, 771.500, 438.250, 778.000, 440.750, 754.500, 440.250, 739…
cat_23_video_3.2, 858.667, 509.667, 901.000, 460.000, 859.333, 515.333, 847.333, 450.333, 837.333, 436.000, 852.667, 452.000, 847.333, 436.000, 840.667, 453.333, 914.000, 450.667, 885.333, 459.333, 900.000, 443.333, 903.000, 465.667, 845.333, 484.667, 859.333, 486.333, 842.667, 489.000, 864.667, 490.333, 854.333, 502.000, 857.333, 507.000, 876.667, 511.333, 891.333, 510.000, 845.333, 505.000, 837…
cat_23_video_3.3, 934.250, 405.750, 941.000, 356.000, 936.750, 411.750, 896.000, 375.000, 880.000, 370.250, 906.000, 369.250, 890.500, 363.000, 897.000, 378.000, 946.500, 341.500, 931.250, 359.000, 934.750, 345.250, 944.500, 358.000, 923.000, 389.750, 932.500, 385.750, 920.250, 392.250, 936.500, 387.000, 930.250, 397.500, 932.250, 401.750, 942.750, 398.750, 951.750, 392.500, 925.250, 406.250, 915…
cat_23_video_3.4, 711.000, 417.000, 742.000, 355.000, 711.333, 420.667, 667.667, 361.667, 650.000, 351.333, 681.667, 363.333, 666.333, 348.667, 666.333, 365.667, 755.000, 339.333, 724.667, 357.667, 738.667, 342.000, 744.667, 356.667, 699.333, 403.333, 717.333, 400.667, 695.333, 406.000, 721.667, 402.333, 709.333, 413.000, 710.667, 416.667, 728.333, 412.667, 742.333, 400.333, 694.000, 416.667, 676…
cat_23_video_3.5, 703.000, 406.333, 737.333, 346.333, 703.667, 410.333, 665.667, 348.000, 649.333, 337.667, 678.333, 349.000, 665.000, 336.333, 664.333, 351.333, 752.000, 330.667, 719.333, 344.667, 734.667, 332.333, 740.333, 348.333, 693.667, 390.000, 709.333, 388.667, 689.333, 392.333, 714.000, 390.333, 702.333, 401.333, 703.000, 405.667, 722.333, 403.333, 734.667, 392.333, 688.667, 403.333, 675…
cat_23_video_3.6, 752.333, 386.667, 783.333, 318.667, 753.333, 388.333, 707.333, 330.000, 687.667, 320.000, 722.667, 328.000, 704.667, 316.000, 705.000, 337.000, 793.667, 302.667, 765.333, 324.000, 777.667, 305.667, 785.667, 322.333, 744.000, 368.667, 757.667, 366.667, 737.000, 371.333, 763.333, 366.333, 752.000, 381.000, 752.333, 384.333, 769.000, 380.000, 782.667, 365.333, 736.000, 384.000, 717…
cat_23_video_3.7, 714.000, 387.000, 748.667, 327.333, 715.333, 392.000, 675.333, 327.667, 662.333, 317.333, 689.667, 328.000, 675.333, 315.000, 675.333, 332.333, 763.000, 313.333, 731.667, 329.333, 745.667, 314.000, 751.667, 331.333, 702.000, 372.000, 718.333, 370.667, 698.333, 374.000, 723.000, 372.333, 713.000, 382.333, 714.333, 386.333, 736.000, 381.000, 751.333, 368.000, 696.333, 382.667, 684…
cat_23_video_3.8, 730.333, 387.000, 761.333, 321.333, 731.000, 390.667, 687.000, 330.000, 668.333, 321.333, 700.000, 331.000, 684.000, 318.000, 686.000, 336.333, 774.000, 305.667, 743.667, 325.667, 757.333, 309.000, 764.333, 325.667, 719.333, 372.000, 735.000, 370.000, 715.333, 375.000, 740.000, 371.667, 728.667, 383.000, 730.000, 387.000, 751.000, 379.667, 764.667, 364.667, 708.333, 383.667, 692…
cat_23_video_3.9, 720.667, 397.000, 760.667, 340.000, 721.333, 399.667, 684.667, 336.667, 671.000, 324.333, 700.000, 338.333, 684.667, 324.667, 684.000, 338.667, 771.333, 330.333, 743.667, 340.667, 755.333, 329.000, 761.667, 342.000, 709.667, 382.667, 727.333, 382.667, 707.333, 385.333, 731.000, 384.333, 719.667, 394.667, 721.000, 397.000, 739.000, 395.667, 754.000, 384.333, 704.333, 391.333, 694…
cat_23_video_4.1, 560.500, 577.000, 623.500, 492.500, 560.500, 582.000, 521.000, 473.500, 504.500, 457.000, 537.000, 485.000, 523.000, 464.500, 516.000, 480.000, 647.500, 479.500, 600.500, 499.000, 624.000, 482.500, 628.000, 502.500, 545.000, 554.000, 568.000, 557.000, 541.000, 558.500, 574.500, 559.500, 560.500, 572.500, 561.500, 577.000, 584.000, 576.500, 605.500, 571.000, 546.500, 572.000, 535…
cat_23_video_4.2, 521.000, 684.000, 613.000, 499.000, 522.000, 686.000, 410.000, 513.000, 375.000, 494.000, 455.000, 534.000, 411.000, 498.000, 401.000, 538.000, 642.000, 469.000, 566.000, 526.000, 607.000, 482.000, 619.000, 513.000, 494.000, 647.000, 540.000, 643.000, 482.000, 654.000, 548.000, 645.000, 521.000, 674.000, 521.000, 681.000, 559.000, 670.000, 592.000, 651.000, 482.000, 677.000, 453…
cat_23_video_4.3, 447.667, 557.333, 488.333, 503.667, 447.667, 557.667, 416.333, 500.000, 401.000, 488.000, 428.667, 502.333, 415.333, 491.667, 412.667, 502.667, 503.333, 492.000, 472.333, 505.667, 487.333, 498.333, 491.333, 507.667, 442.667, 547.333, 454.333, 548.667, 437.667, 546.333, 458.333, 548.667, 447.667, 554.333, 447.667, 557.000, 466.667, 556.000, 477.000, 549.000, 434.333, 551.667, 423…
cat_23_video_4.4, 547.500, 400.500, 600.500, 319.500, 547.000, 409.000, 504.500, 314.000, 488.000, 295.000, 526.500, 320.500, 506.500, 296.500, 499.500, 324.000, 620.500, 304.000, 581.000, 326.000, 600.500, 304.500, 606.500, 327.000, 540.500, 376.000, 559.000, 376.500, 532.500, 377.500, 566.000, 379.500, 547.500, 391.000, 547.500, 397.500, 572.000, 396.500, 594.000, 387.500, 526.500, 394.000, 509…
cat_23_video_4.5, 876.500, 153.000, 892.750, 114.750, 882.750, 167.000, 841.750, 135.000, 829.250, 136.500, 852.750, 126.500, 836.250, 121.250, 845.500, 142.000, 902.000, 101.500, 879.000, 116.500, 888.750, 98.250, 896.250, 116.750, 862.250, 132.000, 873.500, 127.500, 859.250, 138.250, 880.500, 130.750, 871.750, 143.250, 875.750, 151.500, 889.000, 154.000, 903.500, 155.250, 869.500, 161.500, 860.…
cat_23_video_4.6, 867.750, 272.500, 904.000, 233.000, 862.000, 281.500, 848.000, 221.750, 839.250, 207.250, 863.000, 226.000, 854.750, 208.500, 846.750, 224.500, 916.750, 226.000, 893.000, 233.250, 906.500, 220.750, 906.000, 239.000, 869.500, 253.500, 882.250, 258.000, 864.750, 254.750, 885.250, 260.250, 869.500, 267.000, 868.250, 270.750, 877.500, 275.750, 888.000, 279.750, 859.750, 270.250, 849…
cat_23_video_4.7, 859.000, 513.667, 919.667, 454.667, 858.667, 516.333, 844.000, 432.000, 832.000, 418.667, 855.000, 443.667, 844.333, 424.333, 838.333, 437.333, 937.333, 449.000, 899.000, 456.667, 918.333, 445.667, 923.000, 463.667, 853.333, 491.000, 869.667, 495.333, 846.000, 491.333, 877.000, 498.667, 859.333, 505.667, 859.000, 511.333, 876.667, 516.000, 898.333, 512.333, 846.333, 505.333, 831…
cat_23_video_4.8, 868.333, 356.000, 944.333, 372.000, 856.000, 374.667, 907.333, 328.333, 911.667, 317.333, 911.333, 333.000, 922.000, 323.333, 900.333, 325.000, 963.333, 375.333, 925.000, 357.667, 951.333, 357.667, 941.333, 372.667, 888.000, 330.667, 895.667, 340.333, 882.667, 330.000, 896.000, 347.333, 877.000, 345.333, 872.333, 353.000, 878.333, 382.333, 905.667, 407.333, 860.333, 356.333, 855…
cat_23_video_4.9, 838.667, 393.000, 915.333, 398.333, 833.667, 410.667, 881.333, 353.000, 885.667, 333.000, 885.667, 354.000, 893.333, 339.333, 872.000, 345.667, 935.000, 400.667, 900.000, 383.333, 925.000, 380.667, 910.667, 401.333, 852.667, 366.000, 861.667, 377.333, 848.333, 366.667, 864.333, 384.667, 846.000, 382.000, 841.333, 390.667, 852.667, 418.667, 884.000, 438.333, 834.000, 388.333, 830…
cat_23_video_4.10, 957.667, 401.667, 1023.333, 358.667, 956.333, 418.000, 951.667, 331.000, 941.000, 315.000, 964.000, 338.667, 954.667, 315.000, 944.000, 336.333, 1042.333, 350.333, 1000.667, 354.333, 1024.333, 341.000, 1024.667, 366.333, 955.000, 370.000, 973.667, 376.333, 951.333, 372.333, 977.667, 382.667, 959.667, 387.667, 958.333, 399.333, 982.333, 415.000, 1006.333, 410.000, 947.333, 401.0…
cat_25_video_1.1, 641.500, 378.000, 621.000, 308.000, 645.500, 382.000, 569.500, 350.500, 544.500, 352.000, 581.000, 336.500, 556.500, 337.000, 579.000, 359.000, 619.000, 282.000, 614.500, 320.500, 611.000, 293.500, 634.500, 313.500, 625.000, 366.500, 637.000, 354.500, 623.500, 373.000, 641.500, 355.500, 638.500, 375.000, 640.500, 377.000, 649.500, 365.500, 648.500, 349.000, 629.500, 389.000, 606…
cat_25_video_1.2, 464.667, 303.667, 507.667, 241.000, 466.667, 317.000, 431.333, 241.667, 414.333, 230.667, 446.333, 236.333, 424.667, 218.000, 426.000, 248.000, 527.667, 228.333, 485.333, 236.333, 506.667, 217.333, 511.667, 248.667, 453.333, 281.000, 471.667, 280.000, 450.000, 284.333, 475.333, 284.667, 463.667, 295.333, 464.333, 301.333, 479.333, 306.333, 494.667, 309.000, 455.333, 306.667, 441…
cat_25_video_1.3, 380.333, 368.333, 405.667, 302.333, 381.333, 377.000, 340.667, 310.333, 325.000, 304.333, 353.667, 306.667, 333.000, 291.333, 338.667, 317.667, 419.667, 286.333, 387.000, 299.333, 403.333, 281.667, 411.667, 306.667, 369.667, 349.667, 384.333, 348.000, 365.000, 351.333, 388.333, 348.333, 378.333, 360.000, 380.000, 366.333, 393.667, 367.000, 408.667, 363.333, 370.333, 369.333, 356…
cat_25_video_1.4, 452.250, 351.000, 471.500, 295.250, 454.000, 357.250, 412.000, 305.750, 398.750, 300.250, 424.750, 301.500, 407.500, 291.500, 413.500, 313.250, 486.000, 282.750, 455.000, 294.750, 468.750, 277.750, 477.500, 302.250, 441.000, 336.250, 455.500, 332.500, 438.750, 339.250, 459.750, 334.500, 450.500, 345.750, 452.750, 352.500, 461.750, 351.500, 472.250, 349.750, 445.500, 355.750, 434…
cat_25_video_1.5, 398.333, 429.000, 445.667, 347.333, 402.667, 437.000, 358.333, 349.667, 343.667, 335.333, 375.000, 351.333, 354.667, 326.667, 354.000, 357.333, 467.333, 334.000, 426.333, 345.333, 445.667, 325.333, 452.667, 358.000, 385.333, 405.333, 403.667, 406.667, 380.667, 410.000, 409.667, 409.333, 396.333, 420.000, 397.667, 426.667, 413.333, 431.667, 427.333, 430.333, 393.667, 434.667, 383…
cat_25_video_1.7, 890.333, 297.667, 939.000, 255.667, 891.667, 316.000, 878.667, 255.667, 870.667, 248.333, 890.667, 251.333, 880.000, 242.667, 876.333, 260.667, 963.000, 247.667, 928.333, 253.333, 943.667, 241.667, 947.000, 257.333, 881.667, 273.000, 894.667, 272.333, 878.000, 278.333, 899.000, 277.000, 888.000, 285.000, 889.667, 295.333, 905.000, 304.333, 918.333, 309.667, 885.000, 303.000, 876…
cat_25_video_1.8, 886.667, 277.667, 954.667, 246.333, 886.333, 297.000, 889.333, 230.333, 880.333, 223.000, 898.000, 224.667, 888.000, 214.000, 885.000, 234.000, 977.667, 233.667, 936.667, 239.667, 957.333, 223.667, 958.333, 247.667, 882.333, 249.667, 895.333, 251.333, 877.667, 253.000, 897.000, 256.000, 886.333, 264.667, 886.667, 275.000, 902.333, 286.667, 917.667, 297.667, 880.000, 281.667, 873…
cat_25_video_1.9, 893.333, 290.000, 961.667, 257.667, 895.333, 309.000, 898.667, 245.000, 888.000, 235.000, 907.667, 237.667, 899.667, 221.667, 892.333, 248.000, 986.667, 247.667, 939.667, 254.667, 966.333, 235.333, 966.000, 261.000, 889.333, 261.333, 903.333, 263.000, 885.000, 266.000, 907.667, 270.667, 893.333, 277.333, 893.333, 288.000, 907.667, 302.333, 927.000, 312.667, 885.667, 295.667, 878…
cat_25_video_2.1, 706.667, 339.333, 757.667, 292.333, 706.000, 355.000, 684.000, 280.333, 669.333, 270.333, 699.000, 276.667, 684.333, 257.667, 681.667, 287.667, 776.333, 282.000, 735.333, 288.000, 755.000, 270.667, 761.333, 299.333, 701.667, 316.333, 717.333, 318.333, 697.333, 318.667, 722.667, 320.333, 708.000, 328.667, 706.333, 337.333, 718.000, 346.000, 730.667, 353.000, 697.667, 343.000, 688…
cat_25_video_2.2, 824.000, 369.667, 830.000, 303.333, 818.667, 382.333, 763.000, 318.333, 740.000, 310.667, 776.667, 311.000, 756.667, 298.667, 763.333, 327.333, 836.333, 288.333, 811.333, 301.000, 824.667, 283.333, 835.333, 308.667, 815.000, 350.000, 829.333, 344.333, 812.667, 355.333, 833.333, 349.333, 823.000, 361.333, 823.333, 367.333, 831.667, 365.667, 837.667, 362.333, 813.000, 375.000, 800…
cat_25_video_2.6, 469.000, 563.000, 558.000, 527.000, 467.000, 567.000, 483.500, 470.500, 479.500, 447.500, 492.000, 476.000, 488.500, 462.000, 479.000, 469.500, 584.500, 524.000, 532.000, 509.000, 565.000, 503.000, 556.500, 536.500, 464.000, 538.500, 481.000, 550.000, 460.000, 541.000, 485.500, 555.000, 471.000, 557.000, 469.500, 561.500, 483.500, 572.500, 508.000, 579.500, 459.000, 550.000, 457…
cat_25_video_2.7, 579.000, 1095.500, 604.000, 1003.500, 581.500, 1101.500, 503.000, 1021.500, 478.500, 1012.000, 519.500, 1016.000, 497.000, 1002.000, 505.500, 1030.500, 623.000, 974.500, 577.000, 1003.000, 598.000, 981.000, 617.000, 1010.000, 559.000, 1083.500, 580.000, 1075.500, 554.500, 1087.000, 584.500, 1076.500, 576.500, 1090.500, 579.500, 1096.000, 595.000, 1086.500, 610.000, 1074.000, 561…
cat_25_video_2.8, 763.333, 375.667, 803.667, 334.333, 763.333, 377.667, 748.333, 316.000, 737.333, 304.333, 760.000, 319.000, 750.667, 302.000, 742.333, 319.667, 819.000, 328.333, 789.667, 332.000, 806.000, 321.667, 806.000, 342.333, 760.333, 361.333, 771.000, 363.667, 755.667, 362.000, 773.333, 366.000, 764.667, 370.333, 762.667, 374.667, 776.333, 375.667, 787.000, 372.333, 752.000, 372.333, 740…
cat_25_video_2.9, 414.000, 403.500, 471.500, 323.500, 415.000, 411.500, 374.500, 311.000, 358.000, 300.500, 392.500, 314.500, 374.500, 297.000, 371.500, 320.500, 493.500, 304.000, 448.500, 325.500, 470.500, 304.000, 475.000, 331.500, 405.000, 384.000, 428.000, 385.000, 399.500, 388.000, 430.000, 389.000, 414.000, 396.500, 414.000, 402.000, 435.000, 401.000, 454.000, 395.500, 395.000, 405.000, 379…
cat_25_video_2.10, 754.000, 440.667, 801.333, 400.333, 753.000, 443.000, 742.333, 375.333, 733.667, 363.333, 753.000, 380.667, 744.000, 364.333, 738.000, 379.667, 818.667, 391.333, 787.000, 395.000, 805.333, 385.667, 802.667, 407.667, 747.000, 425.333, 763.000, 429.667, 744.667, 427.333, 764.000, 433.333, 755.000, 436.333, 754.667, 439.667, 770.333, 443.000, 783.333, 438.333, 743.000, 433.667, 73…
cat_25_video_2.11, 858.750, 358.250, 882.250, 301.000, 859.750, 362.250, 822.750, 309.500, 803.750, 299.750, 833.750, 306.250, 814.250, 293.250, 818.250, 315.750, 893.250, 287.000, 864.500, 300.250, 877.000, 283.500, 887.250, 307.250, 849.000, 344.750, 863.000, 343.000, 847.250, 346.500, 866.500, 344.750, 857.500, 353.500, 859.250, 358.000, 871.500, 354.750, 881.500, 348.000, 850.000, 361.500, 83…
cat_25_video_2.12, 891.500, 361.500, 918.000, 305.500, 888.750, 375.250, 856.750, 310.750, 841.750, 304.500, 869.000, 309.250, 853.250, 293.500, 853.250, 320.000, 930.500, 296.750, 902.000, 304.750, 915.500, 287.250, 921.750, 313.000, 881.750, 343.750, 897.750, 342.750, 879.750, 346.000, 901.750, 344.750, 889.750, 351.250, 891.250, 359.750, 901.250, 362.750, 908.500, 364.500, 884.500, 364.750, 87…
cat_25_video_2.13, 831.750, 360.000, 864.500, 337.500, 826.250, 373.250, 809.500, 320.250, 796.500, 311.500, 821.250, 320.750, 809.000, 302.750, 803.000, 326.250, 877.750, 332.500, 850.750, 331.000, 867.250, 320.000, 866.250, 344.000, 829.500, 337.000, 841.250, 339.750, 825.500, 340.750, 844.000, 346.500, 833.250, 350.500, 831.750, 358.500, 838.250, 370.000, 843.500, 379.500, 820.250, 365.250, 80…
cat_25_video_2.14, 516.000, 421.750, 508.750, 361.750, 518.000, 424.250, 456.750, 386.750, 443.000, 386.750, 468.750, 378.750, 449.500, 376.750, 463.000, 393.500, 516.500, 347.750, 503.250, 367.250, 502.750, 348.750, 519.000, 363.000, 500.750, 412.250, 512.250, 404.250, 499.750, 415.000, 515.000, 404.250, 510.750, 416.000, 513.750, 419.500, 520.250, 413.250, 525.750, 406.000, 508.500, 423.500, 49…
cat_25_video_2.15, 957.667, 297.333, 996.667, 245.667, 956.667, 316.000, 908.000, 237.333, 891.667, 226.333, 934.000, 238.667, 909.333, 221.333, 907.000, 241.000, 1014.667, 233.667, 981.333, 243.333, 995.667, 231.333, 1000.000, 246.333, 951.667, 272.000, 967.667, 271.000, 947.000, 274.667, 973.333, 274.333, 958.333, 286.667, 958.333, 295.000, 968.667, 303.667, 978.333, 310.000, 945.667, 300.667, …
cat_25_video_2.16, 825.667, 337.333, 884.333, 294.333, 824.333, 356.000, 806.667, 284.000, 800.000, 275.333, 825.667, 279.667, 812.667, 264.667, 807.333, 286.333, 903.000, 283.667, 865.000, 292.000, 884.667, 276.000, 886.000, 296.667, 818.667, 307.333, 831.667, 308.667, 815.000, 313.667, 837.667, 317.667, 823.667, 326.333, 825.000, 335.000, 840.000, 346.667, 855.000, 354.000, 816.000, 341.667, 80…
cat_25_video_2.17, 810.000, 325.333, 869.000, 285.000, 809.333, 344.000, 802.667, 278.000, 791.667, 272.333, 810.333, 276.333, 802.000, 268.333, 800.667, 280.000, 888.000, 275.667, 849.667, 283.000, 871.000, 273.000, 869.667, 287.000, 802.000, 297.000, 817.667, 295.667, 800.000, 301.333, 822.667, 303.000, 809.667, 315.333, 809.667, 322.667, 825.000, 334.333, 837.333, 342.000, 802.333, 330.333, 79…
cat_25_video_3.1, 373.333, 424.000, 418.000, 361.000, 380.667, 433.333, 353.333, 355.000, 341.000, 345.667, 362.333, 355.000, 348.333, 336.000, 347.333, 362.333, 436.667, 350.000, 401.667, 361.333, 420.333, 343.333, 423.333, 370.333, 361.333, 399.333, 380.333, 402.667, 358.333, 402.667, 383.000, 404.667, 371.667, 415.667, 372.333, 422.000, 386.000, 426.667, 402.000, 428.333, 367.667, 425.000, 360…
cat_25_video_3.2, 861.000, 277.500, 902.750, 219.250, 859.750, 284.750, 836.250, 206.250, 820.500, 195.750, 850.250, 211.250, 835.500, 193.000, 831.250, 214.250, 922.750, 209.250, 888.000, 216.000, 903.750, 205.750, 908.750, 223.250, 855.500, 254.000, 872.250, 256.000, 850.500, 256.250, 876.750, 260.000, 862.000, 269.250, 861.000, 275.750, 871.250, 278.000, 879.500, 276.500, 852.250, 277.000, 842…
cat_25_video_3.3, 571.333, 291.333, 636.667, 256.667, 579.333, 307.000, 587.000, 227.667, 581.667, 214.667, 593.333, 228.333, 591.000, 209.333, 578.333, 232.667, 657.667, 254.333, 621.000, 247.333, 644.000, 237.667, 634.333, 265.667, 571.000, 266.667, 583.333, 275.333, 566.333, 268.667, 586.333, 280.333, 574.000, 283.667, 572.000, 289.000, 586.000, 302.000, 602.667, 306.333, 566.667, 287.000, 561…
cat_25_video_3.4, 497.750, 254.500, 541.250, 226.500, 498.000, 270.250, 492.750, 215.000, 486.750, 204.750, 504.250, 210.750, 496.250, 196.500, 490.000, 219.500, 558.500, 221.250, 527.500, 222.500, 546.750, 210.250, 544.500, 233.500, 495.000, 235.500, 504.500, 238.000, 491.750, 238.250, 506.750, 243.000, 497.750, 246.000, 497.750, 252.750, 507.250, 261.500, 518.250, 268.750, 493.500, 257.500, 487…
cat_25_video_3.5, 956.000, 530.000, 1033.000, 456.000, 949.500, 535.000, 942.000, 415.000, 927.000, 390.000, 960.500, 417.500, 950.000, 393.000, 934.500, 420.000, 1057.000, 450.000, 1007.500, 441.500, 1036.000, 432.500, 1030.000, 473.000, 958.000, 490.500, 982.500, 503.000, 951.000, 495.500, 988.000, 511.500, 960.500, 517.500, 957.500, 526.500, 974.000, 534.500, 991.500, 532.500, 936.500, 515.000…
cat_25_video_3.6, 439.000, 386.000, 476.667, 322.000, 439.667, 389.000, 413.667, 317.000, 400.000, 307.333, 423.333, 317.333, 408.000, 297.667, 408.000, 322.000, 495.333, 309.333, 462.667, 319.667, 477.667, 304.000, 481.000, 328.667, 429.333, 364.000, 443.667, 364.667, 425.667, 366.667, 447.000, 367.667, 438.333, 378.667, 439.000, 383.333, 453.333, 385.333, 464.667, 379.000, 429.333, 382.000, 419…
cat_25_video_3.7, 923.333, 286.333, 1005.000, 265.000, 914.000, 303.000, 936.667, 229.000, 930.333, 215.667, 946.667, 229.000, 940.333, 215.333, 934.667, 232.000, 1024.000, 264.000, 984.667, 259.000, 1005.000, 251.667, 1005.667, 267.333, 926.333, 260.667, 941.667, 268.333, 922.000, 262.667, 944.000, 272.333, 926.667, 278.000, 924.000, 284.000, 937.000, 299.667, 948.667, 312.000, 914.333, 284.333,…
cat_25_video_3.8, 902.000, 328.000, 977.000, 294.333, 899.667, 337.000, 925.000, 259.667, 922.000, 243.000, 930.333, 263.000, 930.000, 248.667, 918.000, 258.667, 999.667, 291.000, 959.667, 290.333, 980.667, 281.000, 978.667, 305.000, 903.667, 298.333, 915.667, 306.667, 899.333, 299.667, 920.667, 312.000, 903.667, 318.333, 901.667, 325.333, 922.333, 343.333, 945.000, 350.667, 895.333, 323.667, 892…
cat_25_video_4.1, 432.333, 466.000, 459.000, 415.667, 438.667, 470.333, 404.333, 413.333, 393.000, 408.333, 412.667, 413.333, 401.000, 405.000, 402.667, 418.000, 474.000, 402.667, 444.000, 413.333, 457.667, 400.667, 465.333, 419.667, 420.333, 454.667, 435.333, 454.000, 417.667, 457.000, 438.333, 455.667, 430.667, 462.667, 434.000, 467.333, 447.333, 466.000, 457.667, 461.667, 424.333, 467.000, 413…
cat_25_video_4.2, 431.000, 196.000, 463.250, 153.500, 431.000, 203.250, 407.000, 155.500, 394.750, 148.250, 415.000, 151.000, 404.250, 140.750, 405.000, 159.500, 477.250, 143.500, 450.000, 150.500, 464.250, 138.500, 467.750, 158.250, 422.250, 177.000, 433.000, 176.500, 419.250, 180.250, 436.250, 179.750, 428.750, 186.500, 431.000, 194.500, 443.000, 200.250, 456.500, 203.250, 423.000, 199.500, 414…
cat_25_video_4.3, 339.000, 261.667, 380.667, 214.667, 340.000, 271.000, 322.000, 206.667, 311.333, 195.333, 333.000, 204.667, 319.667, 185.000, 317.333, 211.000, 398.333, 203.667, 365.000, 208.000, 383.000, 194.333, 384.667, 221.000, 329.667, 240.333, 346.333, 241.333, 328.000, 243.667, 349.333, 246.333, 338.000, 253.000, 338.667, 259.333, 351.667, 264.667, 364.667, 267.667, 331.333, 262.333, 322…
cat_25_video_4.4, 413.667, 365.333, 428.000, 304.000, 410.333, 376.333, 372.000, 313.000, 355.667, 307.000, 387.667, 309.333, 373.333, 294.667, 375.000, 319.667, 436.667, 285.000, 416.000, 304.667, 421.333, 285.333, 436.667, 303.333, 410.000, 349.333, 426.000, 345.667, 407.667, 353.000, 428.667, 346.667, 414.333, 361.000, 413.000, 365.333, 425.333, 367.000, 431.667, 360.667, 403.000, 370.667, 387…
cat_25_video_4.5, 951.000, 368.667, 968.333, 300.333, 946.667, 373.333, 905.000, 302.333, 894.333, 300.333, 923.333, 304.667, 905.000, 290.333, 906.000, 313.667, 980.667, 285.667, 959.000, 300.333, 967.000, 285.667, 977.333, 304.000, 945.000, 346.000, 961.667, 344.000, 941.000, 350.667, 965.333, 350.000, 951.333, 359.667, 950.667, 365.000, 960.333, 365.667, 968.667, 360.000, 938.000, 367.333, 926…
cat_25_video_4.6, 329.000, 346.000, 351.000, 287.333, 329.667, 351.667, 291.667, 294.333, 277.000, 288.667, 303.667, 292.000, 286.667, 280.667, 289.333, 300.000, 361.667, 273.000, 337.333, 289.000, 347.667, 273.000, 357.333, 292.333, 317.000, 328.667, 332.667, 326.667, 315.000, 332.333, 336.000, 328.667, 327.000, 338.667, 328.667, 342.667, 339.000, 345.000, 350.000, 342.333, 320.333, 346.333, 309…
cat_25_video_4.7, 896.333, 298.000, 919.000, 234.000, 895.000, 311.000, 847.667, 234.333, 828.667, 224.000, 865.667, 229.000, 843.333, 211.333, 845.667, 241.333, 940.333, 217.000, 906.000, 227.667, 920.667, 211.333, 928.667, 240.333, 887.667, 270.333, 905.667, 269.333, 880.667, 274.667, 911.000, 271.667, 896.000, 284.667, 897.000, 295.333, 906.333, 301.667, 916.333, 305.000, 886.667, 302.667, 870…
cat_25_video_4.8, 705.667, 319.333, 772.667, 264.333, 704.667, 334.333, 703.000, 250.000, 694.667, 233.333, 713.667, 240.667, 703.333, 222.000, 694.000, 249.667, 793.333, 253.333, 754.000, 257.667, 776.000, 240.667, 773.667, 273.667, 698.667, 291.333, 716.333, 293.000, 696.000, 294.333, 722.333, 296.667, 704.667, 311.333, 705.333, 317.000, 724.000, 329.333, 743.667, 333.667, 700.667, 324.000, 694…
cat_25_video_4.9, 886.667, 306.000, 933.333, 245.667, 889.667, 322.667, 850.000, 251.667, 836.667, 240.000, 863.667, 245.000, 846.000, 230.333, 848.333, 255.667, 946.333, 234.667, 911.000, 241.333, 929.333, 228.667, 933.333, 249.000, 872.667, 277.000, 890.667, 275.667, 868.000, 281.333, 897.333, 279.333, 884.000, 289.667, 886.000, 303.333, 901.000, 311.333, 915.667, 313.000, 878.667, 312.333, 866…
cat_25_video_4.10, 478.333, 387.333, 525.333, 330.333, 479.000, 398.333, 457.667, 324.000, 444.333, 311.333, 469.333, 320.333, 457.000, 303.667, 453.000, 328.667, 541.667, 319.000, 502.333, 326.333, 525.333, 311.667, 530.000, 339.667, 470.333, 363.667, 487.000, 364.333, 466.333, 366.667, 488.667, 368.000, 477.667, 377.667, 478.333, 384.667, 489.667, 390.000, 500.333, 392.000, 472.000, 389.333, 46…
cat_25_video_4.11, 446.667, 296.333, 499.333, 254.000, 446.000, 310.000, 440.667, 241.333, 431.000, 228.000, 448.000, 237.000, 439.667, 219.000, 435.333, 243.667, 520.333, 245.333, 483.000, 247.333, 503.333, 236.333, 501.000, 261.000, 440.000, 268.667, 455.667, 271.000, 437.333, 271.333, 460.667, 276.667, 446.333, 284.333, 446.667, 294.333, 458.667, 304.333, 472.000, 311.667, 440.000, 297.667, 43…
cat_25_video_4.12, 902.000, 310.333, 967.667, 257.667, 904.667, 318.333, 904.000, 241.667, 896.000, 227.333, 912.667, 235.333, 903.667, 218.333, 899.333, 244.667, 990.667, 242.667, 944.333, 248.333, 971.000, 232.333, 971.000, 264.000, 895.000, 280.667, 912.333, 284.333, 892.000, 286.000, 916.667, 292.000, 902.333, 300.333, 902.000, 308.000, 920.667, 322.000, 941.000, 326.333, 893.667, 307.333, 88…
cat_25_video_4.13, 883.333, 296.667, 947.667, 245.000, 891.667, 312.000, 893.000, 232.333, 887.333, 221.000, 899.000, 223.333, 892.667, 211.667, 889.667, 237.333, 966.667, 233.000, 928.333, 239.000, 949.000, 224.333, 949.667, 250.333, 873.667, 267.000, 890.000, 269.000, 871.000, 270.333, 894.667, 272.667, 882.000, 285.667, 882.667, 293.667, 898.667, 302.667, 917.333, 310.667, 881.667, 300.667, 87…
cat_25_video_4.14, 876.333, 301.000, 940.000, 256.000, 879.333, 316.333, 880.333, 247.333, 873.333, 232.333, 889.333, 236.000, 880.333, 221.667, 874.000, 249.000, 963.333, 243.000, 923.667, 248.333, 942.333, 231.667, 942.667, 260.667, 871.000, 273.667, 886.667, 274.667, 867.667, 276.333, 889.333, 278.000, 875.333, 285.333, 876.000, 298.000, 892.000, 310.000, 906.667, 316.333, 871.000, 305.000, 86…
cat_25_video_4.15, 882.000, 285.333, 947.000, 242.667, 883.333, 304.667, 886.667, 227.000, 877.000, 215.667, 895.000, 219.667, 886.667, 205.667, 882.000, 233.667, 972.333, 229.000, 930.000, 237.333, 952.000, 217.333, 950.333, 250.667, 876.000, 255.333, 890.667, 257.667, 869.000, 260.333, 896.000, 262.667, 880.000, 273.000, 882.333, 281.667, 898.000, 294.667, 914.667, 302.000, 875.333, 288.667, 86…
cat_27_video_1.1, 931.000, 327.000, 972.000, 275.500, 924.500, 351.500, 881.000, 265.500, 860.000, 245.500, 906.000, 265.500, 886.500, 240.000, 881.000, 269.500, 991.500, 262.500, 951.500, 267.000, 974.000, 250.000, 975.500, 277.000, 928.500, 290.000, 948.500, 293.500, 920.500, 297.500, 952.500, 303.000, 933.500, 314.000, 931.500, 323.500, 945.500, 335.500, 962.000, 345.500, 909.000, 331.500, 880…
cat_27_video_1.2, 914.500, 319.000, 971.000, 267.000, 911.500, 342.000, 882.000, 259.500, 858.500, 243.000, 905.000, 255.000, 882.500, 236.000, 878.500, 265.000, 991.500, 251.500, 945.500, 263.500, 967.000, 244.500, 973.000, 271.000, 907.500, 282.000, 930.500, 285.500, 900.000, 289.500, 934.500, 295.500, 915.500, 305.000, 913.500, 316.000, 931.000, 328.500, 955.500, 336.000, 892.000, 323.000, 868…
cat_27_video_2.1, 758.500, 425.250, 807.500, 379.500, 757.250, 429.250, 749.750, 359.250, 743.500, 345.750, 762.750, 367.750, 755.250, 349.500, 745.500, 363.750, 823.250, 371.750, 793.000, 377.000, 808.250, 367.250, 810.250, 385.000, 757.750, 401.250, 771.000, 406.000, 754.500, 404.250, 773.250, 411.500, 760.750, 416.250, 759.000, 423.250, 770.250, 428.250, 782.500, 430.500, 748.000, 419.750, 735…
cat_27_video_2.2, 729.333, 456.667, 790.000, 396.667, 724.333, 464.000, 710.667, 373.667, 705.667, 354.667, 729.333, 381.667, 717.000, 362.667, 708.667, 375.667, 806.667, 383.333, 772.000, 392.333, 790.000, 382.000, 792.000, 401.333, 725.000, 429.667, 743.667, 434.000, 719.667, 432.667, 747.000, 439.333, 730.667, 446.000, 730.000, 454.000, 745.333, 457.333, 762.000, 459.667, 715.333, 451.667, 702…
cat_27_video_2.3, 735.000, 468.333, 858.333, 362.333, 729.667, 493.667, 711.667, 311.667, 701.667, 275.000, 750.333, 330.333, 727.667, 289.667, 707.000, 315.667, 897.667, 339.000, 823.000, 357.000, 861.000, 326.333, 861.000, 369.000, 727.000, 417.000, 761.667, 427.667, 718.333, 425.667, 765.000, 437.667, 737.667, 453.000, 736.333, 463.000, 768.333, 479.667, 809.667, 489.667, 714.333, 464.333, 691…
cat_27_video_2.4, 719.667, 405.667, 768.000, 367.000, 717.000, 413.333, 713.667, 346.667, 704.333, 331.667, 724.333, 349.000, 715.667, 335.667, 710.667, 348.333, 782.333, 352.000, 750.333, 359.667, 767.000, 348.333, 769.667, 367.333, 713.000, 381.667, 730.000, 386.000, 711.000, 385.667, 731.333, 390.667, 720.333, 396.333, 719.333, 403.333, 733.333, 410.667, 749.000, 413.000, 707.667, 403.000, 696…
cat_27_video_2.5, 510.500, 392.500, 537.250, 331.250, 513.750, 397.750, 480.750, 334.750, 465.750, 332.500, 490.000, 336.000, 478.000, 329.250, 479.750, 342.750, 545.000, 327.000, 521.750, 330.750, 535.500, 324.750, 537.750, 336.000, 497.000, 377.750, 511.000, 378.000, 494.250, 379.750, 512.750, 379.250, 507.000, 386.500, 509.500, 390.750, 524.250, 391.000, 536.000, 384.500, 504.250, 393.750, 494…
cat_27_video_2.6, 421.000, 328.000, 456.250, 264.750, 423.000, 337.750, 390.750, 267.250, 377.000, 258.750, 406.250, 266.500, 391.000, 255.750, 390.000, 271.250, 467.250, 258.000, 442.250, 262.750, 454.250, 253.500, 457.250, 266.750, 412.750, 306.250, 427.000, 306.250, 410.250, 310.000, 430.500, 310.250, 420.250, 317.750, 420.750, 326.250, 434.500, 326.750, 449.750, 325.500, 413.250, 329.000, 402…
cat_27_video_2.7, 376.000, 313.000, 388.750, 258.000, 375.750, 321.750, 336.000, 264.500, 320.000, 255.000, 349.250, 259.750, 335.500, 250.000, 335.250, 268.500, 400.500, 246.500, 376.250, 260.250, 385.750, 243.500, 393.000, 261.250, 370.750, 290.750, 382.250, 290.000, 368.000, 294.500, 385.000, 293.750, 375.250, 303.500, 375.000, 310.250, 384.250, 313.750, 390.750, 313.250, 369.750, 314.500, 358…
cat_27_video_2.8, 386.500, 338.000, 398.500, 285.000, 383.250, 349.750, 346.500, 291.750, 330.750, 280.750, 362.000, 287.000, 346.500, 276.000, 346.250, 296.750, 409.250, 273.750, 389.250, 285.250, 396.750, 272.500, 404.250, 288.750, 383.250, 317.750, 396.000, 317.500, 382.500, 320.750, 397.750, 319.250, 387.750, 328.000, 386.750, 336.250, 394.250, 341.500, 400.500, 342.500, 377.250, 342.750, 360…
cat_27_video_2.9, 382.500, 359.250, 399.750, 305.750, 384.250, 366.250, 345.250, 313.000, 332.000, 302.000, 362.500, 307.000, 347.250, 297.500, 346.500, 317.750, 410.000, 293.250, 387.500, 304.500, 398.000, 291.500, 405.000, 308.250, 377.000, 338.750, 390.500, 337.750, 375.500, 343.250, 394.000, 342.000, 383.250, 352.500, 382.500, 357.500, 391.500, 359.500, 398.000, 359.750, 371.000, 362.000, 355…
cat_27_video_2.10, 427.000, 334.750, 438.500, 286.500, 426.750, 347.500, 388.250, 288.500, 374.000, 277.250, 402.500, 284.500, 388.500, 273.750, 387.000, 293.250, 450.000, 273.750, 428.750, 285.250, 439.500, 272.750, 445.500, 289.000, 423.000, 315.250, 435.250, 313.750, 420.250, 319.000, 440.000, 316.500, 428.250, 327.250, 427.000, 332.250, 436.750, 336.250, 444.000, 336.250, 420.500, 337.750, 40…
cat_27_video_2.11, 856.750, 326.500, 886.250, 271.250, 858.000, 333.500, 827.000, 271.750, 814.000, 261.750, 841.250, 271.750, 825.750, 258.750, 825.500, 279.250, 901.000, 257.750, 873.000, 270.750, 885.750, 258.500, 893.500, 277.000, 848.750, 309.250, 863.000, 308.750, 845.500, 312.500, 867.750, 311.000, 856.000, 319.250, 856.750, 325.000, 868.500, 327.000, 877.000, 326.750, 850.500, 328.500, 84…
cat_27_video_2.12, 901.000, 349.500, 932.750, 293.000, 902.250, 359.000, 873.250, 290.750, 860.250, 283.500, 887.750, 293.250, 873.250, 281.250, 870.750, 297.500, 945.750, 284.250, 919.000, 295.500, 932.500, 283.000, 939.250, 298.500, 895.250, 329.000, 909.750, 328.500, 891.750, 333.500, 912.500, 333.250, 901.250, 341.500, 901.250, 347.750, 911.000, 350.750, 920.000, 352.000, 893.750, 351.500, 88…
cat_27_video_2.13, 742.333, 408.667, 801.667, 392.000, 738.333, 416.000, 770.667, 355.333, 766.000, 342.333, 776.667, 357.000, 781.333, 344.000, 762.333, 355.333, 821.333, 391.000, 793.667, 379.667, 810.000, 379.000, 798.667, 398.000, 743.667, 385.333, 755.333, 394.000, 740.667, 387.667, 757.667, 399.667, 744.667, 400.000, 742.000, 406.000, 750.333, 414.333, 762.000, 418.667, 736.667, 402.333, 73…
cat_27_video_3.1, 699.750, 273.500, 700.000, 225.500, 706.750, 279.000, 668.000, 248.750, 657.500, 248.250, 670.750, 241.250, 660.250, 239.750, 672.500, 253.000, 703.250, 213.000, 690.500, 230.500, 691.500, 218.000, 705.500, 228.250, 682.750, 264.000, 690.750, 256.500, 683.750, 267.750, 694.000, 259.250, 693.000, 267.500, 698.250, 272.500, 707.750, 266.500, 715.500, 260.250, 695.500, 279.250, 689…
cat_27_video_3.2, 883.667, 442.000, 939.667, 392.333, 884.667, 449.667, 881.667, 366.000, 867.000, 348.000, 890.000, 367.333, 884.333, 352.000, 872.667, 367.333, 959.667, 388.667, 921.000, 383.000, 944.333, 378.333, 938.000, 400.667, 876.667, 418.667, 895.000, 424.000, 873.667, 422.000, 895.667, 428.667, 884.000, 433.333, 883.333, 440.000, 897.333, 449.000, 915.000, 451.000, 873.667, 438.667, 865…
cat_27_video_3.3, 638.667, 400.000, 663.000, 346.000, 640.333, 406.333, 609.667, 354.333, 592.333, 353.667, 622.667, 351.333, 607.667, 343.333, 608.333, 366.000, 675.333, 333.000, 649.000, 351.000, 660.667, 333.333, 668.667, 353.333, 631.667, 386.667, 643.333, 385.333, 628.333, 390.000, 646.000, 387.333, 638.333, 394.333, 638.000, 399.000, 653.333, 400.000, 664.333, 391.333, 625.000, 403.000, 611…
cat_27_video_3.4, 832.667, 431.667, 898.000, 390.000, 834.000, 443.333, 849.667, 358.667, 842.000, 341.667, 856.000, 361.333, 856.000, 346.000, 839.000, 361.000, 915.333, 391.333, 882.333, 386.000, 899.000, 377.667, 895.000, 401.667, 828.667, 406.667, 845.000, 415.333, 825.333, 409.667, 846.667, 418.667, 834.000, 420.667, 833.000, 429.333, 848.000, 442.000, 864.667, 448.667, 826.333, 426.000, 820…
cat_27_video_3.5, 1155.333, 366.000, 1190.667, 315.000, 1155.000, 374.333, 1133.000, 308.333, 1120.000, 294.667, 1149.333, 310.667, 1133.000, 294.333, 1132.667, 316.000, 1203.333, 306.667, 1177.667, 313.667, 1191.333, 304.000, 1194.333, 322.333, 1150.667, 344.667, 1162.667, 346.000, 1146.000, 349.000, 1166.667, 351.667, 1156.000, 359.000, 1155.333, 364.000, 1165.333, 367.000, 1174.667, 367.000, 1…
cat_27_video_3.6, 876.000, 345.250, 902.000, 304.250, 870.750, 347.000, 863.250, 296.750, 855.000, 285.250, 874.250, 299.250, 869.000, 285.000, 858.500, 300.500, 915.250, 298.750, 896.000, 298.250, 907.000, 292.250, 902.500, 311.250, 878.500, 329.750, 888.250, 330.750, 874.000, 332.000, 889.500, 334.750, 878.250, 341.000, 877.000, 343.750, 889.250, 343.500, 897.250, 336.250, 861.000, 341.000, 848…
cat_27_video_3.7, 777.500, 200.000, 831.500, 197.250, 776.250, 202.500, 816.750, 159.750, 815.750, 152.000, 820.250, 164.750, 827.750, 154.750, 808.250, 163.000, 842.250, 202.750, 827.000, 183.250, 841.000, 188.250, 823.500, 198.250, 785.500, 180.000, 795.000, 190.500, 781.750, 180.750, 795.500, 193.500, 784.000, 193.250, 779.250, 199.000, 785.500, 212.500, 795.250, 224.000, 775.750, 189.000, 777…
cat_27_video_4.1, 851.333, 342.000, 866.333, 266.333, 839.333, 357.333, 803.667, 269.000, 787.000, 256.667, 823.333, 267.667, 806.333, 250.000, 803.000, 280.000, 882.333, 256.000, 857.000, 267.667, 870.667, 255.333, 870.667, 275.667, 853.333, 315.667, 869.000, 315.000, 849.333, 318.333, 871.667, 317.333, 855.667, 333.000, 851.667, 340.000, 857.000, 345.333, 863.333, 346.333, 840.000, 346.000, 823…
cat_27_video_4.3, 862.333, 258.667, 913.000, 182.667, 869.667, 273.000, 845.667, 183.000, 829.000, 170.333, 855.333, 178.333, 838.667, 162.000, 840.667, 189.667, 931.333, 171.000, 891.333, 173.333, 909.667, 154.667, 913.000, 192.667, 844.000, 225.333, 862.667, 226.000, 840.333, 230.000, 868.667, 231.667, 855.333, 244.333, 860.333, 254.333, 880.000, 260.000, 908.667, 253.333, 854.667, 261.333, 847…
cat_27_video_4.4, 999.500, 279.500, 1021.000, 192.500, 999.000, 291.000, 937.500, 207.500, 910.500, 196.000, 957.000, 198.500, 934.000, 188.000, 937.000, 220.500, 1034.000, 167.500, 1002.000, 196.500, 1016.000, 169.000, 1029.000, 197.500, 993.000, 252.500, 1011.000, 247.500, 989.000, 259.000, 1015.500, 251.500, 1000.000, 268.500, 999.500, 276.500, 1009.000, 282.000, 1017.500, 282.500, 987.000, 28…
cat_27_video_4.5, 1001.000, 247.000, 1021.500, 160.000, 1003.000, 264.500, 937.000, 176.000, 913.500, 167.500, 958.000, 175.000, 934.500, 160.000, 935.500, 187.500, 1033.000, 146.500, 1004.500, 167.000, 1019.000, 148.500, 1028.000, 166.000, 994.000, 217.500, 1014.500, 214.500, 989.000, 223.500, 1018.500, 219.000, 1000.000, 237.000, 1000.500, 243.000, 1012.500, 247.000, 1022.000, 247.500, 989.000,…
cat_29_video_1.1, 686.333, 317.667, 688.667, 263.667, 686.667, 331.667, 634.667, 281.333, 617.333, 275.333, 647.000, 275.667, 631.000, 266.333, 634.667, 287.333, 692.000, 250.333, 680.000, 266.333, 682.000, 249.667, 690.667, 265.667, 678.333, 299.333, 691.667, 297.333, 674.667, 303.000, 694.000, 299.333, 686.000, 309.667, 685.667, 315.000, 694.000, 317.000, 698.667, 316.000, 672.000, 324.000, 641…
cat_29_video_1.2, 674.250, 295.000, 701.000, 242.250, 674.750, 299.000, 650.500, 240.750, 639.000, 235.250, 662.000, 243.500, 651.250, 232.500, 650.250, 247.000, 712.750, 240.250, 692.000, 243.250, 701.250, 235.750, 706.500, 250.750, 666.250, 279.000, 678.000, 279.250, 663.500, 281.250, 681.500, 282.000, 673.500, 291.000, 673.500, 293.000, 684.000, 294.750, 697.000, 292.000, 665.250, 294.500, 655…
cat_29_video_1.3, 288.000, 562.667, 269.667, 508.333, 291.333, 566.333, 231.667, 543.333, 219.667, 547.000, 242.667, 538.667, 227.000, 536.333, 236.333, 549.000, 275.333, 498.000, 267.000, 518.000, 265.667, 501.667, 278.333, 512.667, 271.000, 552.667, 279.667, 544.333, 270.333, 557.333, 283.000, 545.667, 282.333, 557.333, 286.667, 560.333, 293.667, 553.667, 299.667, 543.667, 277.333, 570.000, 264…
cat_29_video_1.4, 726.250, 212.250, 772.250, 185.000, 723.750, 216.500, 733.250, 165.250, 729.000, 156.250, 739.250, 170.250, 737.250, 157.000, 726.250, 168.500, 785.500, 185.000, 762.750, 183.750, 776.000, 175.500, 774.250, 192.250, 726.750, 193.500, 737.750, 199.250, 724.500, 195.250, 738.500, 202.250, 728.000, 203.500, 726.250, 210.750, 735.000, 219.750, 747.750, 226.000, 719.000, 208.250, 712…
cat_29_video_1.5, 680.000, 427.750, 723.000, 391.000, 678.250, 431.750, 673.000, 369.500, 664.500, 359.250, 682.750, 376.500, 678.750, 360.500, 666.750, 374.250, 735.750, 388.000, 712.000, 389.000, 725.000, 379.750, 723.750, 399.500, 682.000, 408.000, 692.500, 411.000, 678.000, 409.750, 695.500, 416.000, 683.500, 420.500, 680.500, 426.250, 689.250, 432.750, 698.500, 434.500, 670.750, 423.500, 661…
cat_29_video_1.7, 977.000, 374.667, 1018.667, 337.333, 975.667, 389.000, 957.333, 337.333, 943.667, 326.333, 968.667, 334.000, 957.333, 323.333, 955.667, 340.000, 1031.333, 330.000, 1005.000, 333.667, 1017.000, 325.000, 1020.000, 338.000, 969.000, 347.667, 984.333, 348.000, 966.000, 355.000, 987.333, 355.333, 975.667, 362.667, 976.667, 372.000, 997.667, 384.333, 1023.000, 380.667, 964.667, 381.66…
cat_29_video_1.8, 984.500, 373.250, 1025.000, 337.500, 983.750, 387.000, 962.250, 334.250, 951.500, 324.250, 975.500, 332.000, 963.750, 318.000, 961.000, 337.250, 1040.000, 328.750, 1011.250, 332.750, 1024.250, 321.750, 1026.250, 339.250, 978.250, 347.250, 992.250, 347.500, 972.750, 352.250, 997.500, 354.250, 983.750, 360.000, 984.250, 371.500, 1002.750, 384.000, 1026.750, 382.000, 974.000, 378.5…
cat_29_video_1.9, 973.000, 400.333, 1010.667, 347.333, 975.667, 414.000, 946.667, 347.000, 934.667, 335.000, 959.667, 347.667, 946.667, 331.667, 944.333, 354.333, 1024.667, 335.667, 995.667, 347.000, 1008.667, 332.667, 1014.333, 353.000, 962.667, 372.000, 976.667, 372.333, 959.000, 378.333, 981.333, 379.333, 970.667, 388.667, 972.333, 398.333, 993.667, 402.667, 1016.000, 393.667, 963.667, 404.667…
cat_29_video_1.10, 977.000, 383.000, 1011.750, 339.750, 978.000, 397.500, 947.750, 339.750, 934.750, 331.500, 961.500, 339.000, 948.000, 325.000, 946.750, 346.000, 1026.000, 331.000, 998.250, 338.750, 1009.500, 324.000, 1015.500, 344.750, 969.250, 358.500, 984.000, 358.250, 964.750, 364.500, 989.500, 364.250, 977.250, 372.250, 977.250, 381.500, 996.250, 392.000, 1017.750, 386.000, 967.250, 390.50…
cat_29_video_1.11, 967.667, 395.000, 1003.667, 348.000, 969.667, 406.667, 939.667, 350.000, 927.667, 336.000, 955.000, 346.333, 941.333, 334.667, 938.333, 353.000, 1019.667, 337.333, 989.333, 346.000, 1002.667, 333.667, 1006.667, 348.000, 958.333, 366.667, 973.333, 366.000, 954.667, 373.000, 978.667, 373.000, 965.333, 382.000, 967.000, 392.667, 990.000, 399.000, 1010.333, 392.667, 956.333, 399.00…
cat_29_video_1.12, 977.500, 389.500, 1016.250, 349.500, 978.250, 404.250, 952.250, 348.500, 939.250, 336.000, 966.750, 345.500, 953.250, 331.500, 952.250, 350.750, 1031.500, 340.000, 1000.750, 346.000, 1014.750, 333.250, 1017.750, 351.250, 971.250, 364.500, 983.750, 364.500, 966.250, 368.000, 988.500, 369.750, 976.250, 377.750, 977.500, 387.000, 995.750, 396.250, 1017.250, 393.250, 965.250, 394.0…
cat_29_video_2.1, 1059.000, 315.667, 1098.333, 273.667, 1057.000, 337.333, 1025.667, 267.667, 1008.000, 258.333, 1038.667, 268.000, 1025.000, 255.000, 1023.667, 270.667, 1112.000, 265.000, 1079.667, 270.000, 1097.667, 258.667, 1099.667, 275.333, 1055.000, 287.333, 1068.333, 289.000, 1047.333, 292.000, 1075.333, 295.333, 1060.333, 302.667, 1059.000, 313.000, 1071.667, 323.667, 1088.333, 330.333, 1…
cat_29_video_2.2, 850.000, 378.667, 901.667, 325.333, 853.667, 384.333, 839.667, 297.000, 831.667, 287.333, 849.000, 305.333, 841.000, 288.000, 834.667, 303.667, 918.333, 320.667, 882.333, 324.000, 901.333, 313.667, 903.667, 335.333, 837.667, 351.000, 852.000, 359.333, 836.000, 353.667, 856.667, 363.333, 845.000, 370.000, 848.333, 375.333, 871.333, 378.333, 895.333, 374.667, 839.667, 370.000, 834…
cat_29_video_2.3, 900.667, 341.667, 952.333, 288.667, 898.333, 352.333, 878.667, 272.000, 867.667, 252.333, 895.000, 277.000, 883.667, 255.667, 875.000, 276.667, 971.000, 279.667, 935.333, 286.667, 953.333, 270.000, 957.667, 294.000, 894.000, 318.000, 910.667, 321.667, 890.667, 321.000, 915.333, 325.667, 901.667, 330.333, 901.000, 339.000, 915.000, 346.000, 930.333, 347.000, 889.333, 339.667, 876…
cat_29_video_3.2, 769.333, 230.667, 796.667, 167.333, 769.333, 233.000, 725.667, 177.667, 713.333, 167.667, 742.000, 175.333, 726.667, 167.333, 725.667, 182.667, 805.333, 156.667, 784.667, 171.333, 793.333, 158.333, 798.667, 169.000, 762.333, 218.667, 778.333, 215.000, 758.000, 220.333, 781.333, 216.333, 768.333, 227.333, 769.667, 230.667, 784.667, 224.333, 794.000, 211.333, 756.000, 229.667, 740…
cat_29_video_3.4, 850.000, 357.500, 849.750, 306.000, 850.250, 363.750, 807.750, 326.750, 797.000, 323.000, 820.000, 325.000, 806.750, 317.500, 812.500, 333.750, 855.500, 295.250, 846.000, 311.500, 848.250, 297.250, 855.750, 309.000, 843.500, 345.750, 853.500, 341.000, 840.500, 349.250, 856.000, 342.500, 849.750, 352.250, 850.000, 355.750, 855.000, 354.750, 858.250, 352.500, 843.500, 360.000, 835…
cat_29_video_3.5, 762.333, 272.667, 805.667, 218.667, 766.333, 280.667, 739.000, 198.333, 730.000, 185.000, 748.333, 202.000, 740.000, 188.000, 738.333, 200.667, 818.333, 210.000, 787.333, 215.000, 802.000, 206.000, 805.667, 220.333, 749.000, 254.000, 762.667, 259.000, 746.000, 255.667, 765.667, 260.333, 759.667, 268.333, 762.333, 273.333, 776.333, 276.667, 792.667, 276.333, 753.333, 271.333, 743…
cat_29_video_3.6, 1048.333, 337.000, 1102.667, 313.333, 1043.000, 352.333, 1034.667, 296.667, 1026.333, 287.000, 1048.000, 296.000, 1038.333, 284.333, 1033.333, 298.333, 1121.000, 310.000, 1089.667, 307.333, 1105.667, 299.333, 1103.333, 316.000, 1051.333, 304.000, 1066.000, 308.333, 1042.000, 309.667, 1070.000, 317.000, 1051.000, 320.000, 1048.667, 334.000, 1065.667, 355.000, 1095.333, 363.667, 1…
cat_29_video_3.7, 1041.000, 349.000, 1095.667, 314.333, 1038.000, 364.667, 1023.667, 300.000, 1014.667, 285.000, 1036.333, 298.333, 1029.000, 283.000, 1021.667, 301.667, 1112.333, 309.000, 1078.333, 309.333, 1096.333, 297.333, 1097.667, 316.667, 1040.000, 317.667, 1055.000, 320.667, 1032.333, 325.000, 1059.000, 331.667, 1043.000, 336.667, 1041.667, 346.667, 1061.000, 363.667, 1087.000, 363.333, 1…
cat_29_video_3.8, 1041.333, 350.333, 1096.667, 312.667, 1038.000, 368.333, 1022.667, 299.000, 1012.667, 283.333, 1037.667, 299.333, 1026.000, 282.333, 1020.333, 301.333, 1111.000, 306.000, 1075.000, 308.667, 1095.000, 296.667, 1095.333, 315.000, 1039.667, 317.333, 1054.000, 321.000, 1031.333, 322.667, 1058.000, 330.000, 1043.000, 332.667, 1041.333, 346.333, 1060.333, 362.000, 1086.333, 362.667, 1…
cat_29_video_3.9, 1055.667, 357.333, 1114.000, 323.333, 1052.667, 378.000, 1044.667, 307.667, 1034.000, 288.333, 1057.667, 306.000, 1048.000, 289.333, 1042.000, 308.333, 1132.000, 316.000, 1095.000, 317.000, 1113.667, 307.667, 1114.667, 325.667, 1057.333, 326.333, 1072.333, 330.667, 1049.000, 330.667, 1075.333, 338.667, 1059.000, 342.333, 1056.667, 353.667, 1075.333, 371.000, 1102.333, 370.000, 1…
cat_29_video_3.10, 967.333, 388.000, 1014.333, 334.667, 971.333, 400.333, 952.333, 329.000, 944.000, 314.333, 964.000, 330.667, 953.667, 314.667, 950.000, 332.667, 1032.000, 325.333, 998.000, 334.333, 1012.333, 318.667, 1017.667, 342.000, 957.000, 364.667, 972.667, 366.000, 954.333, 368.667, 978.000, 371.333, 965.000, 379.333, 966.000, 385.667, 989.333, 391.000, 1012.667, 386.667, 960.333, 387.33…
cat_29_video_3.11, 990.333, 421.333, 1032.000, 366.667, 995.000, 430.667, 966.333, 361.333, 955.667, 351.333, 976.667, 364.000, 966.667, 353.333, 965.333, 363.333, 1042.333, 357.000, 1017.000, 365.000, 1028.667, 356.000, 1033.333, 368.667, 980.333, 402.000, 995.000, 403.000, 978.000, 405.000, 998.333, 405.667, 989.000, 413.333, 989.333, 419.333, 1010.000, 422.667, 1027.667, 415.667, 982.667, 421.…
cat_29_video_3.12, 997.667, 419.667, 1039.667, 363.000, 1000.667, 430.000, 973.000, 359.000, 963.333, 349.333, 983.333, 361.667, 973.333, 350.667, 972.000, 361.000, 1049.000, 354.667, 1021.667, 363.000, 1037.000, 352.333, 1039.333, 365.333, 985.667, 398.000, 1000.667, 399.333, 983.333, 401.667, 1004.333, 403.333, 995.667, 410.667, 996.667, 417.333, 1015.333, 421.333, 1032.333, 420.000, 990.000, 4…
cat_29_video_3.13, 990.000, 429.000, 1033.667, 374.000, 992.667, 438.667, 968.667, 364.667, 959.333, 355.667, 978.333, 367.000, 968.667, 359.000, 968.333, 366.333, 1043.667, 368.667, 1018.667, 374.000, 1032.000, 365.667, 1034.667, 377.000, 979.000, 407.000, 993.000, 409.667, 976.667, 409.667, 996.667, 413.333, 987.333, 418.667, 989.667, 426.667, 1008.667, 431.667, 1028.667, 427.333, 982.667, 426.…
cat_29_video_4.1, 521.750, 377.250, 535.250, 340.250, 518.750, 387.500, 489.500, 336.500, 479.750, 327.750, 500.750, 334.000, 490.500, 323.250, 489.750, 342.000, 542.000, 334.250, 528.250, 340.250, 534.000, 329.500, 537.000, 344.250, 519.750, 358.000, 530.500, 359.250, 516.250, 362.500, 532.500, 365.250, 523.250, 369.500, 522.000, 375.250, 529.500, 380.000, 534.500, 382.250, 502.750, 380.250, 484…
cat_29_video_4.2, 735.000, 335.500, 753.250, 290.000, 734.500, 343.750, 706.500, 292.000, 692.250, 283.500, 719.000, 289.250, 708.500, 279.000, 705.750, 296.250, 765.250, 279.750, 746.750, 292.000, 753.750, 278.750, 758.000, 293.250, 732.750, 320.250, 745.000, 320.250, 728.750, 322.750, 746.250, 323.250, 736.000, 329.750, 735.250, 334.000, 742.750, 335.250, 748.250, 335.250, 726.250, 335.750, 714…
cat_29_video_4.3, 833.500, 298.750, 864.750, 269.500, 829.000, 306.250, 820.000, 249.750, 813.000, 236.250, 830.750, 252.500, 827.250, 237.500, 816.750, 252.500, 875.750, 268.250, 857.750, 263.500, 869.250, 258.500, 863.250, 273.750, 840.000, 277.000, 850.500, 282.500, 834.750, 279.500, 850.750, 288.000, 838.750, 291.500, 834.250, 297.250, 841.750, 305.500, 851.250, 312.250, 820.500, 295.000, 806…
cat_29_video_4.4, 1005.250, 318.000, 1001.750, 278.250, 1009.000, 326.250, 962.000, 298.000, 946.500, 294.500, 969.750, 291.250, 956.500, 286.000, 963.250, 300.250, 1005.250, 267.500, 991.750, 280.750, 995.000, 267.250, 1004.500, 280.500, 992.500, 303.000, 1001.000, 298.250, 990.500, 307.250, 1005.250, 300.000, 1001.000, 310.750, 1004.500, 316.500, 1014.000, 316.250, 1022.250, 315.000, 994.750, 3…
cat_29_video_4.5, 1087.000, 509.000, 1117.333, 457.667, 1087.000, 514.000, 1064.333, 451.333, 1050.667, 445.000, 1076.333, 454.333, 1063.667, 443.333, 1062.000, 458.667, 1131.667, 455.333, 1108.667, 458.667, 1118.667, 448.667, 1120.667, 464.000, 1081.667, 491.000, 1095.333, 493.000, 1079.000, 493.000, 1098.000, 496.333, 1087.333, 502.333, 1087.000, 507.000, 1098.667, 507.000, 1107.667, 505.333, 1…
cat_29_video_4.6, 752.000, 242.667, 784.667, 198.000, 756.000, 260.333, 725.667, 207.333, 711.000, 206.667, 736.667, 200.333, 720.667, 194.333, 727.000, 212.667, 802.333, 190.333, 771.000, 198.000, 784.000, 181.333, 790.000, 203.333, 737.333, 215.333, 753.667, 214.333, 734.333, 220.667, 756.333, 218.667, 746.667, 228.667, 750.667, 240.000, 772.333, 244.667, 799.000, 244.000, 740.333, 249.000, 727…
cat_29_video_4.7, 1025.500, 524.500, 1076.500, 458.000, 1027.000, 547.000, 988.000, 448.500, 976.000, 430.500, 1007.500, 451.000, 991.000, 430.000, 985.500, 458.000, 1100.000, 443.000, 1059.000, 456.500, 1077.500, 436.000, 1083.500, 462.500, 1014.500, 487.000, 1034.000, 489.500, 1006.000, 493.500, 1040.500, 497.500, 1024.500, 508.000, 1025.500, 520.000, 1049.500, 527.000, 1070.000, 525.500, 1011.…
cat_29_video_4.8, 979.000, 433.000, 1054.667, 391.333, 977.000, 450.667, 992.333, 372.333, 989.000, 361.000, 1002.000, 372.000, 1001.000, 355.667, 985.333, 377.000, 1076.667, 385.333, 1040.333, 389.000, 1060.333, 373.333, 1055.333, 402.000, 977.333, 396.667, 992.000, 402.667, 974.333, 402.667, 996.000, 411.333, 979.333, 417.333, 979.000, 429.667, 1008.000, 450.000, 1053.667, 451.667, 968.333, 436…
cat_29_video_4.9, 1006.333, 427.000, 1064.333, 375.000, 1005.333, 449.667, 984.667, 361.667, 972.667, 344.667, 1001.000, 362.333, 988.000, 341.333, 977.000, 369.333, 1086.000, 366.000, 1043.333, 370.667, 1066.667, 352.333, 1066.667, 383.333, 999.667, 397.000, 1016.333, 400.667, 993.000, 402.333, 1022.333, 407.333, 1005.667, 415.000, 1005.667, 424.667, 1032.333, 437.667, 1063.000, 433.333, 992.667…
cat_29_video_4.10, 1010.000, 453.667, 1062.333, 395.667, 1010.333, 473.000, 979.333, 387.000, 968.000, 371.333, 995.667, 388.667, 983.333, 367.667, 977.667, 396.333, 1080.667, 384.667, 1041.667, 392.667, 1062.000, 372.667, 1066.333, 404.000, 1002.000, 424.000, 1017.000, 425.333, 995.667, 429.333, 1024.000, 430.667, 1009.667, 441.000, 1010.333, 451.333, 1031.667, 460.000, 1056.667, 459.667, 995.00…
cat_29_video_4.11, 1012.000, 466.667, 1070.667, 415.333, 1010.000, 486.000, 990.000, 400.333, 979.333, 381.667, 1006.333, 401.667, 995.333, 380.000, 985.000, 406.000, 1089.333, 405.333, 1050.667, 410.000, 1070.667, 395.333, 1071.333, 420.667, 1006.333, 437.667, 1022.333, 440.000, 1003.333, 442.333, 1028.333, 445.667, 1014.000, 454.667, 1012.667, 463.000, 1035.000, 474.333, 1063.333, 473.333, 1000…
cat_29_video_4.12, 968.000, 485.000, 1024.000, 426.667, 969.000, 505.000, 952.000, 417.000, 943.000, 401.500, 964.500, 418.000, 953.000, 396.500, 947.000, 423.000, 1043.000, 419.500, 1008.000, 423.500, 1025.000, 406.500, 1029.000, 435.000, 957.500, 457.500, 974.000, 458.500, 953.500, 462.000, 980.500, 464.000, 966.000, 472.000, 967.500, 482.000, 999.000, 494.000, 1031.000, 486.500, 958.000, 488.5…
