# Supplementary material for: Geometric morphometrics for the study of facial expressions in non-human animals, using the domestic cat as an exemplar
Source: Sci Rep. 2019 Jul 8;9:9883. doi: 10.1038/s41598-019-46330-5 (PMC6614427; doi:10.1038/s41598-019-46330-5)
Supplement: Supplementary file 7 — Dataset S9 [file 41598_2019_46330_MOESM7_ESM.xlsx]

## Sheet: Sheet1
Id	condition	Avg PC3	Avg PC6	Avg PC7	Botucatu score
cat_1	T1	-0.00194223	-0.025913	-0.0014126	0
cat_10	T1	0.0515936	-0.0177949	-0.0148717	0
cat_11	T1	0.0189324	-0.0014976	0.00347754	4
cat_12	T1	0.000697495	0.0102705	-0.0158285	0
cat_13	T1	-0.00614669	0.0183831	-0.0171823	0
cat_14	T1	-0.0334585	-0.00609725	0.0189289	0
cat_16	T1	-0.0186259	-0.00565444	-0.0154317	0
cat_19	T1	-0.00276166	-0.0175793	0.00564519	0
cat_20	T1	-0.0531796	-0.00250803	-0.00659879	0
cat_21	T1	0.0311735	-0.0233801	0.000206698	0
cat_22	T1	0.0521301	-0.00220861	-0.00863737	0
cat_23	T1	-0.0373451	-0.0108773	0.0224039	0
cat_24	T1	-0.00865823	-0.0032063	-0.0100584	0
cat_25	T1	0.0125955	0.00155732	-0.00663743	0
cat_26	T1	-0.0236681	0.000254927	0.000549779	0
cat_27	T1	-0.02735	0.00583728	-0.00668215	0
cat_28	T1	-0.0105061	-0.00274039	-0.00484316	4
cat_29	T1	0.0277656	-0.020722	0.0188283	0
cat_30	T1	0.0286641	-0.00514711	0.0373233	0
cat_4	T1	-0.0113753	-0.00339648	-0.0232774	0
cat_5	T1	0.0052319	-0.000662592	-0.00567814	0
cat_6	T1	-0.00314002	0.023733	0.0158096	0
cat_7	T1	-0.0704044	-0.0101152	0.0307772	4
cat_8	T1	0.0185518	0.0314429	-0.000825164	0
cat_9	T1	-0.0332477	-0.00219274	0.0169198	0
cat_1	T2	-0.0185239	-0.0296547	-0.000595299	15
cat_10	T2	0.0154344	-0.0146885	-0.00719391	12
cat_11	T2	-0.0037684	0.00494196	-0.00839414	14
cat_12	T2	-0.0550356	0.0236255	-0.0243456	18
cat_13	T2	-0.0123462	0.0038408	-0.00676022	11
cat_14	T2	-0.0705832	-0.000225237	0.0112944	21
cat_16	T2	-0.0067526	0.0102189	-0.00287251	13
cat_19	T2	0.000842238	-0.00904136	0.00509409	18
cat_20	T2	-0.0917414	-0.00400137	-0.00193496	13
cat_21	T2	0.0112552	-0.00311677	0.000621055	16
cat_22	T2	0.0544896	-0.00821949	-0.00236081	16
cat_23	T2	-0.0262873	0.00972101	0.0188828	11
cat_24	T2	-0.0602894	-0.00496112	0.00350638	17
cat_25	T2	0.000297316	-0.00171363	0.0116111	13
cat_26	T2	-0.0260998	0.000559158	0.013715	16
cat_27	T2	-0.0290859	-0.000159826	-0.0168035	20
cat_28	T2	-0.0251705	-0.00689299	0.00022752	11
cat_29	T2	-0.0516222	-2.84239e-05	0.00912282	15
cat_30	T2	0.0299729	0.00136576	0.0247722	19
cat_4	T2	0.00836014	-0.00367527	0.00256546	21
cat_5	T2	-0.0292235	0.00509861	0.0194626	20
cat_6	T2	-0.0354949	0.0284117	0.00355033	17
cat_7	T2	-0.0405812	-0.01495	0.0158489	16
cat_8	T2	-0.0503784	0.0158997	0.00521219	20
cat_9	T2	-0.022225	-0.0119239	0.00998546	20
cat_1	T3	0.0293174	-0.0247997	-0.0124507	0
cat_10	T3	0.0493984	-0.0250962	-0.0194589	0
cat_11	T3	0.00576081	-0.00226028	-0.0152306	0
cat_12	T3	-0.0109659	-0.0176597	-0.0334564	0
cat_13	T3	0.0120259	0.0190207	-0.0187757	0
cat_14	T3	0.0098214	-0.00997882	0.00774179	0
cat_16	T3	0.0210627	0.0133262	-0.0153004	0
cat_19	T3	0.00445119	-0.00806091	0.0179221	0
cat_20	T3	-0.00850501	-0.00272631	-0.0129427	0
cat_21	T3	0.032128	-0.015032	0.00587263	0
cat_22	T3	0.047875	-0.00775704	0.00756327	0
cat_23	T3	0.0463618	0.0018974	0.00760433	0
cat_24	T3	-0.0518743	-0.00589798	-0.0632252	0
cat_25	T3	0.0393116	0.008653	-0.0127661	0
cat_26	T3	-0.015411	-0.00381422	0.00301624	0
cat_27	T3	0.0370016	-0.0211968	-0.0018137	0
cat_28	T3	0.0211612	-0.0148759	-0.0186785	0
cat_29	T3	0.0398601	-0.00821088	0.0152228	0
cat_30	T3	0.0271777	-0.00968822	0.0247867	0
cat_4	T3	0.0121745	0.0057276	-0.0129543	0
cat_5	T3	-0.0275316	0.016461	0.00355975	0
cat_6	T3	0.0243286	0.0193387	0.0136248	0
cat_7	T3	-0.0021026	-0.00434248	0.019792	1
cat_8	T3	-0.000672112	0.0227879	0.0139916	0
cat_9	T3	-0.0219773	-0.00174326	-0.00223842	5
cat_1	T4	0.0195214	-0.0336941	-0.0211873	8
cat_10	T4	0.038878	-0.00962074	-0.00585851	0
cat_11	T4	0.015177	0.00484409	0.00088291	3
cat_12	T4	-0.0359993	0.0126902	-0.0279221	0
cat_13	T4	0.00766793	0.0297437	-0.0103415	0
cat_14	T4	-0.0555644	-0.00203753	0.00488653	3
cat_16	T4	0.0274116	0.0177512	-0.0127663	4
cat_19	T4	-0.00353208	0.00752058	0.0160568	1
cat_20	T4	-0.0154249	0.0105847	-0.0175855	0
cat_21	T4	0.0314889	-0.0254534	-0.00265578	0
cat_22	T4	0.0611412	-0.00451557	0.0110222	9
cat_23	T4	0.00623676	-0.00595874	0.00736194	3
cat_24	T4	-0.023351	0.00466189	-0.00923116	5
cat_25	T4	-0.00430051	0.00106068	-0.00487493	0
cat_26	T4	0.00963747	-0.00564148	0.00379315	7
cat_27	T4	-0.0266729	0.0127402	-0.0346155	3
cat_28	T4	0.011521	0.0201642	-0.0158924	0
cat_29	T4	-0.0523394	-0.00158457	-0.0106884	2
cat_30	T4	-0.00486287	-0.00136359	0.0260301	0
cat_4	T4	0.0274472	0.00189464	-0.00685762	4
cat_5	T4	-0.0274119	0.0189218	0.00339232	3
cat_6	T4	-0.00349558	0.0187544	0.00462151	6
cat_7	T4	0.026794	-0.0141714	0.00206158	5
cat_8	T4	-0.0313326	0.0240122	0.00143461	2
cat_9	T4	0.00063464	-0.00348649	0.0192144	2
